# Supplementary material for: EEfinder, a general purpose tool for identification of bacterial and viral endogenized elements in eukaryotic genomes
Source: Comput Struct Biotechnol J. 2024 Oct 18;23:3662–8. doi: 10.1016/j.csbj.2024.10.012 (PMC11532726; doi:10.1016/j.csbj.2024.10.012)
Supplement: Supplementary file 1 — Supplementary material [file mmc1.zip]

Archive with 3 entries (2 files):
- mmc1/
- mmc1/elements.tsv
- mmc1/elements_blast_result.tsv
