# Supplementary material for: EEfinder, a general purpose tool for identification of bacterial and viral endogenized elements in eukaryotic genomes
Source: Comput Struct Biotechnol J. 2024 Oct 18;23:3662–8. doi: 10.1016/j.csbj.2024.10.012 (PMC11532726; doi:10.1016/j.csbj.2024.10.012)
Supplement: Supplementary file 1 — Supplementary material [file mmc1.zip › mmc1/elements.tsv]

LYUU01002088.1:98394-100091
LYUU01002088.1:108021-280091
LYUU01002088.1:268269-314949
LYUU01002088.1:312495-344625
LYUU01002088.1:345583-397094
LYUU01002088.1:356910-406891
LYUU01002088.1:408049-420769
LYUU01002088.1:421645-455836
LYUU01002088.1:439114-507987
LYUU01002088.1:485226-514733
LYUU01002088.1:517990-529873
LYUU01002088.1:525556-661694
LYUU01002088.1:667785-674372
LYUU01002088.1:677034-705268
LYUU01002088.1:702744-745392
LYUU01002088.1:742938-783037
LYUU01002088.1:772216-796991
LYUU01002088.1:799443-805378
LYUU01002088.1:815606-816376
LYUU01002088.1:818143-823932
LYUU01002088.1:827202-848861
LYUU01002088.1:848882-869632
LYUU01002088.1:872069-890257
LYUU01002088.1:890863-898687
LYUU01002088.1:900260-959430
LYUU01002088.1:964535-987870
LYUU01002088.1:982194-994516
LYUU01002088.1:998477-1025453
LYUU01002088.1:1006529-1122118
LYUU01002088.1:1126313-1143963
LYUU01002088.1:1145820-1154157
LYUU01002088.1:1157071-1323167
LYUU01002088.1:1337579-1339276
LYUU01002088.1:1347206-1365964
LYUU01002088.1:1365985-1390212
LYUU01002088.1:1400819-1518919
LYUU01002088.1:1509019-1544045
LYUU01002088.1:1554234-1556126
LYUU01002088.1:1561231-1648592
LYUU01002088.1:1621974-1629798
LYUU01002088.1:1640093-1640995
LYUU01002088.1:1651029-1671779
LYUU01002088.1:1671800-1699248
LYUU01002088.1:1696794-1739442
LYUU01002088.1:1767814-1774401
LYUU01002088.1:1780492-1916630
LYUU01002088.1:1912313-1924196
LYUU01002088.1:1927393-1949708
LYUU01002088.1:1944032-1956354
LYUU01002088.1:1960315-2078943
LYUU01002088.1:2090505-2098842
LYUU01002088.1:2100699-2118349
LYUU01002088.1:2122544-2153401
LYUU01002088.1:2130518-2210010
LYUU01002088.1:2221953-2298932
LYUU01002088.1:2298953-2330639
LYUU01002088.1:2322140-2340328
LYUU01002088.1:2350331-2409501
LYUU01002088.1:2414606-2416498
LYUU01002088.1:2426687-2462249
LYUU01002088.1:2459333-2496684
LYUU01002088.1:2484357-2506044
LYUU01002088.1:2506920-2555623
LYUU01002088.1:2565674-2613809
LYUU01002088.1:2608133-2620455
LYUU01002088.1:2624416-2743044
LYUU01002088.1:2754606-2762943
LYUU01002088.1:2764800-2782450
