# Supplementary material for: EEfinder, a general purpose tool for identification of bacterial and viral endogenized elements in eukaryotic genomes
Source: Comput Struct Biotechnol J. 2024 Oct 18;23:3662–8. doi: 10.1016/j.csbj.2024.10.012 (PMC11532726; doi:10.1016/j.csbj.2024.10.012)
Supplement: Supplementary file 1 — Supplementary material [file mmc1.zip › mmc1/elements_blast_result.tsv]

A_vulgare_v1_wVulC_10000merge_100junction_cha/LYUU01002088.1:998477-1000081	KLT22894.1	100.0	535	0	0	998477	1000081	1	535	0.0	1116.0	pos	A_vulgare_v1_wVulC_10000merge_100junction_cha/LYUU01002088.1:998477-1000081	EE
A_vulgare_v1_wVulC_10000merge_100junction_cha/LYUU01002088.1:998477-1000081	RXG68490.1	36.755	302	179	6	720	1589	7	308	0.0	203.0	pos	A_vulgare_v1_wVulC_10000merge_100junction_cha/LYUU01002088.1:998477-1000081	HOST
A_vulgare_v1_wVulC_10000merge_100junction_cha/LYUU01002088.1:994067-994516	KLT22818.1	61.25	160	48	5	994067	994516	171	326	0.0	174.0	neg	A_vulgare_v1_wVulC_10000merge_100junction_cha/LYUU01002088.1:994067-994516	EE
A_vulgare_v1_wVulC_10000merge_100junction_cha/LYUU01002088.1:993846-994064	KLT21944.1	90.411	73	7	0	993846	994064	327	399	0.0	136.0	neg	A_vulgare_v1_wVulC_10000merge_100junction_cha/LYUU01002088.1:993846-994064	EE
A_vulgare_v1_wVulC_10000merge_100junction_cha/LYUU01002088.1:992186-993163	KLT22904.1	100.0	326	0	0	992186	993163	1	326	0.0	616.0	neg	A_vulgare_v1_wVulC_10000merge_100junction_cha/LYUU01002088.1:992186-993163	EE
A_vulgare_v1_wVulC_10000merge_100junction_cha/LYUU01002088.1:990393-990500	KLT23179.1	65.854	41	8	3	990393	990500	250	289	7.14e-07	58.1	neg	A_vulgare_v1_wVulC_10000merge_100junction_cha/LYUU01002088.1:990393-990500	EE
A_vulgare_v1_wVulC_10000merge_100junction_cha/LYUU01002088.1:989514-990692	KLT22907.1	100.0	393	0	0	989514	990692	1	393	0.0	792.0	neg	A_vulgare_v1_wVulC_10000merge_100junction_cha/LYUU01002088.1:989514-990692	EE
A_vulgare_v1_wVulC_10000merge_100junction_cha/LYUU01002088.1:988667-989527	KLT22908.1	99.652	287	1	0	988667	989527	1	287	0.0	558.0	neg	A_vulgare_v1_wVulC_10000merge_100junction_cha/LYUU01002088.1:988667-989527	EE
A_vulgare_v1_wVulC_10000merge_100junction_cha/LYUU01002088.1:987235-987438	RXG55009.1	43.662	71	36	1	3	203	387	457	3.71e-13	60.1	pos	A_vulgare_v1_wVulC_10000merge_100junction_cha/LYUU01002088.1:987235-987438	HOST
A_vulgare_v1_wVulC_10000merge_100junction_cha/LYUU01002088.1:987235-987438	KLT22828.1	41.667	72	38	1	987235	987438	82	153	1.03e-06	56.7	pos	A_vulgare_v1_wVulC_10000merge_100junction_cha/LYUU01002088.1:987235-987438	EE
A_vulgare_v1_wVulC_10000merge_100junction_cha/LYUU01002088.1:987181-987465	KLT22828.1	41.0	100	54	2	987181	987465	130	229	2.95e-12	73.6	pos	A_vulgare_v1_wVulC_10000merge_100junction_cha/LYUU01002088.1:987181-987465	EE
A_vulgare_v1_wVulC_10000merge_100junction_cha/LYUU01002088.1:987181-987465	RXG55009.1	42.045	88	47	1	6	257	370	457	2.01e-15	67.4	pos	A_vulgare_v1_wVulC_10000merge_100junction_cha/LYUU01002088.1:987181-987465	HOST
A_vulgare_v1_wVulC_10000merge_100junction_cha/LYUU01002088.1:987028-987435	RXG55009.1	38.182	110	64	1	90	407	347	456	3.62e-16	70.8	pos	A_vulgare_v1_wVulC_10000merge_100junction_cha/LYUU01002088.1:987028-987435	HOST
A_vulgare_v1_wVulC_10000merge_100junction_cha/LYUU01002088.1:987028-987435	RXG71003.1	37.931	87	54	0	111	371	192	278	2.21e-13	62.9	pos	A_vulgare_v1_wVulC_10000merge_100junction_cha/LYUU01002088.1:987028-987435	HOST
A_vulgare_v1_wVulC_10000merge_100junction_cha/LYUU01002088.1:987028-987435	RXG61756.1	43.103	58	33	0	225	398	177	234	3.3e-13	60.7	pos	A_vulgare_v1_wVulC_10000merge_100junction_cha/LYUU01002088.1:987028-987435	HOST
A_vulgare_v1_wVulC_10000merge_100junction_cha/LYUU01002088.1:987028-987435	KLT22828.1	32.026	153	86	5	987028	987435	133	284	1.49e-07	59.3	pos	A_vulgare_v1_wVulC_10000merge_100junction_cha/LYUU01002088.1:987028-987435	EE
A_vulgare_v1_wVulC_10000merge_100junction_cha/LYUU01002088.1:986986-987396	RXG55009.1	40.86	93	55	0	132	410	347	439	7.56e-16	70.0	pos	A_vulgare_v1_wVulC_10000merge_100junction_cha/LYUU01002088.1:986986-987396	HOST
A_vulgare_v1_wVulC_10000merge_100junction_cha/LYUU01002088.1:986986-987396	RXG61433.1	33.945	109	65	2	75	401	6	107	2.5e-13	60.7	pos	A_vulgare_v1_wVulC_10000merge_100junction_cha/LYUU01002088.1:986986-987396	HOST
A_vulgare_v1_wVulC_10000merge_100junction_cha/LYUU01002088.1:986986-987396	KLT22030.1	31.387	137	90	3	986986	987396	832	964	9.5e-07	58.4	pos	A_vulgare_v1_wVulC_10000merge_100junction_cha/LYUU01002088.1:986986-987396	EE
A_vulgare_v1_wVulC_10000merge_100junction_cha/LYUU01002088.1:986986-987396	RXG74067.1	43.75	48	27	0	267	410	177	224	5.54e-10	52.2	pos	A_vulgare_v1_wVulC_10000merge_100junction_cha/LYUU01002088.1:986986-987396	HOST
A_vulgare_v1_wVulC_10000merge_100junction_cha/LYUU01002088.1:986422-987870	KLT22909.1	99.793	483	1	0	986422	987870	1	483	0.0	994.0	pos	A_vulgare_v1_wVulC_10000merge_100junction_cha/LYUU01002088.1:986422-987870	EE
A_vulgare_v1_wVulC_10000merge_100junction_cha/LYUU01002088.1:986422-987870	RXG55009.1	38.182	110	64	1	699	1016	348	457	1.08e-13	70.2	pos	A_vulgare_v1_wVulC_10000merge_100junction_cha/LYUU01002088.1:986422-987870	HOST
A_vulgare_v1_wVulC_10000merge_100junction_cha/LYUU01002088.1:986422-987870	RXG69859.1	34.951	103	62	2	717	1013	1024	1125	5.87e-11	62.9	pos	A_vulgare_v1_wVulC_10000merge_100junction_cha/LYUU01002088.1:986422-987870	HOST
A_vulgare_v1_wVulC_10000merge_100junction_cha/LYUU01002088.1:986422-987870	RXG61756.1	43.103	58	33	0	831	1004	177	234	3.84e-11	60.1	pos	A_vulgare_v1_wVulC_10000merge_100junction_cha/LYUU01002088.1:986422-987870	HOST
A_vulgare_v1_wVulC_10000merge_100junction_cha/LYUU01002088.1:986422-987870	RXG55009.1	27.219	169	101	5	555	1016	263	424	5.02e-08	53.1	pos	A_vulgare_v1_wVulC_10000merge_100junction_cha/LYUU01002088.1:986422-987870	HOST
A_vulgare_v1_wVulC_10000merge_100junction_cha/LYUU01002088.1:985153-986340	KLT22910.1	99.495	396	2	0	985153	986340	1	396	0.0	712.0	pos	A_vulgare_v1_wVulC_10000merge_100junction_cha/LYUU01002088.1:985153-986340	EE
A_vulgare_v1_wVulC_10000merge_100junction_cha/LYUU01002088.1:985153-986340	RXG54055.1	25.444	169	120	4	171	668	201	366	1.61e-06	47.7	pos	A_vulgare_v1_wVulC_10000merge_100junction_cha/LYUU01002088.1:985153-986340	HOST
A_vulgare_v1_wVulC_10000merge_100junction_cha/LYUU01002088.1:98394-100091	KLT23437.1	100.0	566	0	0	98394	100091	1	566	0.0	1120.0	pos	A_vulgare_v1_wVulC_10000merge_100junction_cha/LYUU01002088.1:98394-100091	EE
A_vulgare_v1_wVulC_10000merge_100junction_cha/LYUU01002088.1:98394-100091	RXG56362.1	97.419	155	4	0	1209	1673	137	291	0.0	318.0	pos	A_vulgare_v1_wVulC_10000merge_100junction_cha/LYUU01002088.1:98394-100091	HOST
A_vulgare_v1_wVulC_10000merge_100junction_cha/LYUU01002088.1:98394-100091	RXG61914.1	35.688	538	311	7	12	1583	105	621	0.0	289.0	pos	A_vulgare_v1_wVulC_10000merge_100junction_cha/LYUU01002088.1:98394-100091	HOST
A_vulgare_v1_wVulC_10000merge_100junction_cha/LYUU01002088.1:98394-100091	RXG72561.1	35.663	415	243	6	402	1628	7	403	0.0	227.0	pos	A_vulgare_v1_wVulC_10000merge_100junction_cha/LYUU01002088.1:98394-100091	HOST
A_vulgare_v1_wVulC_10000merge_100junction_cha/LYUU01002088.1:98394-100091	RXG60699.1	43.511	262	147	1	909	1691	135	396	0.0	222.0	pos	A_vulgare_v1_wVulC_10000merge_100junction_cha/LYUU01002088.1:98394-100091	HOST
A_vulgare_v1_wVulC_10000merge_100junction_cha/LYUU01002088.1:98394-100091	RXG53670.1	35.052	194	123	2	1083	1661	707	898	1.66e-29	119.0	pos	A_vulgare_v1_wVulC_10000merge_100junction_cha/LYUU01002088.1:98394-100091	HOST
A_vulgare_v1_wVulC_10000merge_100junction_cha/LYUU01002088.1:98394-100091	RXG69973.1	22.246	472	319	14	306	1688	580	1014	8.55e-22	97.0	pos	A_vulgare_v1_wVulC_10000merge_100junction_cha/LYUU01002088.1:98394-100091	HOST
A_vulgare_v1_wVulC_10000merge_100junction_cha/LYUU01002088.1:98394-100091	RXG59742.1	25.98	204	129	4	729	1274	42	245	5.68e-10	58.1	pos	A_vulgare_v1_wVulC_10000merge_100junction_cha/LYUU01002088.1:98394-100091	HOST
A_vulgare_v1_wVulC_10000merge_100junction_cha/LYUU01002088.1:98394-100091	RXG69609.1	38.462	78	48	0	1392	1625	112	189	9.33e-10	56.4	pos	A_vulgare_v1_wVulC_10000merge_100junction_cha/LYUU01002088.1:98394-100091	HOST
A_vulgare_v1_wVulC_10000merge_100junction_cha/LYUU01002088.1:98394-100091	RXG51979.1	26.21	248	152	11	882	1580	5	236	5.33e-09	54.8	pos	A_vulgare_v1_wVulC_10000merge_100junction_cha/LYUU01002088.1:98394-100091	HOST
A_vulgare_v1_wVulC_10000merge_100junction_cha/LYUU01002088.1:982659-983762	KLT22912.1	100.0	368	0	0	982659	983762	1	368	0.0	766.0	neg	A_vulgare_v1_wVulC_10000merge_100junction_cha/LYUU01002088.1:982659-983762	EE
A_vulgare_v1_wVulC_10000merge_100junction_cha/LYUU01002088.1:982203-982367	KLT22028.1	56.364	55	24	0	982203	982367	256	310	6.04e-09	65.2	neg	A_vulgare_v1_wVulC_10000merge_100junction_cha/LYUU01002088.1:982203-982367	EE
A_vulgare_v1_wVulC_10000merge_100junction_cha/LYUU01002088.1:982194-982313	KLT23179.1	72.5	40	11	0	982194	982313	253	292	2.74e-09	65.7	neg	A_vulgare_v1_wVulC_10000merge_100junction_cha/LYUU01002088.1:982194-982313	EE
A_vulgare_v1_wVulC_10000merge_100junction_cha/LYUU01002088.1:980592-981920	KLT22915.1	100.0	443	0	0	980592	981920	1	443	0.0	857.0	pos	A_vulgare_v1_wVulC_10000merge_100junction_cha/LYUU01002088.1:980592-981920	EE
A_vulgare_v1_wVulC_10000merge_100junction_cha/LYUU01002088.1:978655-979791	KLT22917.1	100.0	379	0	0	978655	979791	1	379	0.0	795.0	pos	A_vulgare_v1_wVulC_10000merge_100junction_cha/LYUU01002088.1:978655-979791	EE
A_vulgare_v1_wVulC_10000merge_100junction_cha/LYUU01002088.1:974193-975338	KLT22924.1	99.476	382	2	0	974193	975338	1	382	0.0	625.0	pos	A_vulgare_v1_wVulC_10000merge_100junction_cha/LYUU01002088.1:974193-975338	EE
A_vulgare_v1_wVulC_10000merge_100junction_cha/LYUU01002088.1:971473-971757	KLT22384.1	47.368	95	50	0	971473	971757	237	331	9.09e-19	91.9	pos	A_vulgare_v1_wVulC_10000merge_100junction_cha/LYUU01002088.1:971473-971757	EE
A_vulgare_v1_wVulC_10000merge_100junction_cha/LYUU01002088.1:971304-971504	KLT22384.1	26.866	67	49	0	971304	971504	178	244	6.95e-31	35.1	pos	A_vulgare_v1_wVulC_10000merge_100junction_cha/LYUU01002088.1:971304-971504	EE
A_vulgare_v1_wVulC_10000merge_100junction_cha/LYUU01002088.1:970816-971232	KLT22333.1	42.361	144	78	2	970816	971232	7	150	6.95e-31	122.0	pos	A_vulgare_v1_wVulC_10000merge_100junction_cha/LYUU01002088.1:970816-971232	EE
A_vulgare_v1_wVulC_10000merge_100junction_cha/LYUU01002088.1:964535-966427	KLT22231.1	100.0	631	0	0	964535	966427	1	631	0.0	1294.0	pos	A_vulgare_v1_wVulC_10000merge_100junction_cha/LYUU01002088.1:964535-966427	EE
A_vulgare_v1_wVulC_10000merge_100junction_cha/LYUU01002088.1:958360-959430	KLT22221.1	100.0	357	0	0	958360	959430	1	357	0.0	745.0	neg	A_vulgare_v1_wVulC_10000merge_100junction_cha/LYUU01002088.1:958360-959430	EE
A_vulgare_v1_wVulC_10000merge_100junction_cha/LYUU01002088.1:958360-959430	RXG51803.1	25.61	164	119	1	48	530	670	833	1e-14	72.5	neg	A_vulgare_v1_wVulC_10000merge_100junction_cha/LYUU01002088.1:958360-959430	HOST
A_vulgare_v1_wVulC_10000merge_100junction_cha/LYUU01002088.1:958360-959430	RXG71986.1	37.838	74	46	0	837	1058	261	334	9.19e-09	54.2	neg	A_vulgare_v1_wVulC_10000merge_100junction_cha/LYUU01002088.1:958360-959430	HOST
A_vulgare_v1_wVulC_10000merge_100junction_cha/LYUU01002088.1:956882-957952	KLT22220.1	99.72	357	1	0	956882	957952	1	357	0.0	737.0	neg	A_vulgare_v1_wVulC_10000merge_100junction_cha/LYUU01002088.1:956882-957952	EE
A_vulgare_v1_wVulC_10000merge_100junction_cha/LYUU01002088.1:956007-956876	KLT22219.1	100.0	290	0	0	956007	956876	1	290	0.0	588.0	neg	A_vulgare_v1_wVulC_10000merge_100junction_cha/LYUU01002088.1:956007-956876	EE
A_vulgare_v1_wVulC_10000merge_100junction_cha/LYUU01002088.1:954546-956000	KLT22218.1	100.0	485	0	0	954546	956000	1	485	0.0	956.0	neg	A_vulgare_v1_wVulC_10000merge_100junction_cha/LYUU01002088.1:954546-956000	EE
A_vulgare_v1_wVulC_10000merge_100junction_cha/LYUU01002088.1:954546-956000	RXG57158.1	32.566	304	158	10	336	1142	176	467	5.97e-35	129.0	neg	A_vulgare_v1_wVulC_10000merge_100junction_cha/LYUU01002088.1:954546-956000	HOST
A_vulgare_v1_wVulC_10000merge_100junction_cha/LYUU01002088.1:948430-954036	KLT22217.1	94.971	1929	37	7	948430	954036	1	1929	0.0	3605.0	neg	A_vulgare_v1_wVulC_10000merge_100junction_cha/LYUU01002088.1:948430-954036	EE
A_vulgare_v1_wVulC_10000merge_100junction_cha/LYUU01002088.1:948430-954036	RXG73371.1	39.36	625	307	14	1047	2810	864	1453	1e-45	178.0	neg	A_vulgare_v1_wVulC_10000merge_100junction_cha/LYUU01002088.1:948430-954036	HOST
A_vulgare_v1_wVulC_10000merge_100junction_cha/LYUU01002088.1:948430-954036	RXG73371.1	37.803	537	214	11	945	2195	882	1418	8.5e-44	173.0	neg	A_vulgare_v1_wVulC_10000merge_100junction_cha/LYUU01002088.1:948430-954036	HOST
A_vulgare_v1_wVulC_10000merge_100junction_cha/LYUU01002088.1:948430-954036	RXG73371.1	32.743	678	344	16	498	2213	951	1622	3.34e-36	148.0	neg	A_vulgare_v1_wVulC_10000merge_100junction_cha/LYUU01002088.1:948430-954036	HOST
A_vulgare_v1_wVulC_10000merge_100junction_cha/LYUU01002088.1:948430-954036	RXG73371.1	40.413	339	182	4	3567	4559	865	1191	3.37e-29	125.0	neg	A_vulgare_v1_wVulC_10000merge_100junction_cha/LYUU01002088.1:948430-954036	HOST
A_vulgare_v1_wVulC_10000merge_100junction_cha/LYUU01002088.1:948430-954036	RXG55486.1	38.378	555	275	15	1263	2780	116	652	2.07e-28	122.0	neg	A_vulgare_v1_wVulC_10000merge_100junction_cha/LYUU01002088.1:948430-954036	HOST
A_vulgare_v1_wVulC_10000merge_100junction_cha/LYUU01002088.1:948430-954036	RXG55486.1	34.727	550	263	11	1425	2825	116	652	3.2000000000000003e-28	121.0	neg	A_vulgare_v1_wVulC_10000merge_100junction_cha/LYUU01002088.1:948430-954036	HOST
A_vulgare_v1_wVulC_10000merge_100junction_cha/LYUU01002088.1:948430-954036	RXG73371.1	31.185	574	304	17	3024	4577	1088	1626	3.45e-25	112.0	neg	A_vulgare_v1_wVulC_10000merge_100junction_cha/LYUU01002088.1:948430-954036	HOST
A_vulgare_v1_wVulC_10000merge_100junction_cha/LYUU01002088.1:948430-954036	RXG73371.1	35.921	554	269	13	1344	2837	933	1456	1.15e-24	111.0	neg	A_vulgare_v1_wVulC_10000merge_100junction_cha/LYUU01002088.1:948430-954036	HOST
A_vulgare_v1_wVulC_10000merge_100junction_cha/LYUU01002088.1:948430-954036	RXG51855.1	38.863	422	182	7	1101	2201	732	1132	5.15e-23	105.0	neg	A_vulgare_v1_wVulC_10000merge_100junction_cha/LYUU01002088.1:948430-954036	HOST
A_vulgare_v1_wVulC_10000merge_100junction_cha/LYUU01002088.1:948430-954036	RXG73371.1	36.564	454	228	11	1572	2816	1026	1458	5.0300000000000005e-22	102.0	neg	A_vulgare_v1_wVulC_10000merge_100junction_cha/LYUU01002088.1:948430-954036	HOST
A_vulgare_v1_wVulC_10000merge_100junction_cha/LYUU01002088.1:948430-954036	RXG73371.1	39.241	316	153	10	3621	4523	154	445	3.21e-19	93.3	neg	A_vulgare_v1_wVulC_10000merge_100junction_cha/LYUU01002088.1:948430-954036	HOST
A_vulgare_v1_wVulC_10000merge_100junction_cha/LYUU01002088.1:948430-954036	RXG51855.1	44.92	187	97	2	1611	2171	956	1136	5.85e-19	92.5	neg	A_vulgare_v1_wVulC_10000merge_100junction_cha/LYUU01002088.1:948430-954036	HOST
A_vulgare_v1_wVulC_10000merge_100junction_cha/LYUU01002088.1:948430-954036	RXG55485.1	46.541	159	77	3	1066	1527	1915	2070	6.99e-17	85.7	pos	A_vulgare_v1_wVulC_10000merge_100junction_cha/LYUU01002088.1:948430-954036	HOST
A_vulgare_v1_wVulC_10000merge_100junction_cha/LYUU01002088.1:948430-954036	RXG55485.1	45.342	161	81	2	1288	1770	1917	2070	6.61e-16	82.6	pos	A_vulgare_v1_wVulC_10000merge_100junction_cha/LYUU01002088.1:948430-954036	HOST
A_vulgare_v1_wVulC_10000merge_100junction_cha/LYUU01002088.1:948430-954036	RXG55486.1	37.624	202	115	2	3492	4064	120	321	1.18e-15	81.2	neg	A_vulgare_v1_wVulC_10000merge_100junction_cha/LYUU01002088.1:948430-954036	HOST
A_vulgare_v1_wVulC_10000merge_100junction_cha/LYUU01002088.1:948430-954036	RXG55485.1	46.809	141	73	1	949	1365	1930	2070	3.63e-15	80.1	pos	A_vulgare_v1_wVulC_10000merge_100junction_cha/LYUU01002088.1:948430-954036	HOST
A_vulgare_v1_wVulC_10000merge_100junction_cha/LYUU01002088.1:948430-954036	RXG51855.1	41.296	247	135	5	3801	4520	442	685	1.74e-14	77.8	neg	A_vulgare_v1_wVulC_10000merge_100junction_cha/LYUU01002088.1:948430-954036	HOST
A_vulgare_v1_wVulC_10000merge_100junction_cha/LYUU01002088.1:948430-954036	RXG55485.1	45.333	150	80	1	3598	4041	1918	2067	6.32e-14	76.1	pos	A_vulgare_v1_wVulC_10000merge_100junction_cha/LYUU01002088.1:948430-954036	HOST
A_vulgare_v1_wVulC_10000merge_100junction_cha/LYUU01002088.1:948430-954036	RXG55485.1	47.619	126	60	1	3682	4059	1916	2035	5.77e-14	76.1	pos	A_vulgare_v1_wVulC_10000merge_100junction_cha/LYUU01002088.1:948430-954036	HOST
A_vulgare_v1_wVulC_10000merge_100junction_cha/LYUU01002088.1:948430-954036	RXG55485.1	41.985	131	76	0	1810	2202	1914	2044	1.15e-11	68.5	pos	A_vulgare_v1_wVulC_10000merge_100junction_cha/LYUU01002088.1:948430-954036	HOST
A_vulgare_v1_wVulC_10000merge_100junction_cha/LYUU01002088.1:948430-954036	RXG55484.1	45.161	124	62	3	2487	2849	291	411	5.94e-12	67.7	neg	A_vulgare_v1_wVulC_10000merge_100junction_cha/LYUU01002088.1:948430-954036	HOST
A_vulgare_v1_wVulC_10000merge_100junction_cha/LYUU01002088.1:948430-954036	RXG51855.1	32.099	243	120	9	2238	2867	987	1217	5.5e-10	62.9	neg	A_vulgare_v1_wVulC_10000merge_100junction_cha/LYUU01002088.1:948430-954036	HOST
A_vulgare_v1_wVulC_10000merge_100junction_cha/LYUU01002088.1:948430-954036	RXG51855.1	43.81	105	53	2	1911	2207	580	684	7.87e-10	62.4	neg	A_vulgare_v1_wVulC_10000merge_100junction_cha/LYUU01002088.1:948430-954036	HOST
A_vulgare_v1_wVulC_10000merge_100junction_cha/LYUU01002088.1:948430-954036	RXG55485.1	45.614	114	62	0	2494	2835	1919	2032	2.73e-09	60.9	pos	A_vulgare_v1_wVulC_10000merge_100junction_cha/LYUU01002088.1:948430-954036	HOST
A_vulgare_v1_wVulC_10000merge_100junction_cha/LYUU01002088.1:948430-954036	RXG55464.1	34.802	227	117	5	3900	4577	230	426	2.76e-09	60.1	neg	A_vulgare_v1_wVulC_10000merge_100junction_cha/LYUU01002088.1:948430-954036	HOST
A_vulgare_v1_wVulC_10000merge_100junction_cha/LYUU01002088.1:948430-954036	RXG55485.1	45.098	153	79	2	1366	1824	141	288	4.03e-08	57.0	pos	A_vulgare_v1_wVulC_10000merge_100junction_cha/LYUU01002088.1:948430-954036	HOST
A_vulgare_v1_wVulC_10000merge_100junction_cha/LYUU01002088.1:948430-954036	RXG55484.1	41.176	119	66	1	3714	4058	5	123	3.77e-08	55.9	neg	A_vulgare_v1_wVulC_10000merge_100junction_cha/LYUU01002088.1:948430-954036	HOST
A_vulgare_v1_wVulC_10000merge_100junction_cha/LYUU01002088.1:948430-954036	RXG55485.1	42.017	119	69	0	4228	4584	1922	2040	1.64e-07	55.0	pos	A_vulgare_v1_wVulC_10000merge_100junction_cha/LYUU01002088.1:948430-954036	HOST
A_vulgare_v1_wVulC_10000merge_100junction_cha/LYUU01002088.1:948430-954036	RXG55486.1	41.284	109	57	1	2544	2849	452	560	8.27e-07	52.5	neg	A_vulgare_v1_wVulC_10000merge_100junction_cha/LYUU01002088.1:948430-954036	HOST
A_vulgare_v1_wVulC_10000merge_100junction_cha/LYUU01002088.1:948430-954036	RXG55486.1	35.671	328	179	10	1884	2837	740	1045	3.51e-06	50.3	neg	A_vulgare_v1_wVulC_10000merge_100junction_cha/LYUU01002088.1:948430-954036	HOST
A_vulgare_v1_wVulC_10000merge_100junction_cha/LYUU01002088.1:948430-954036	RXG55486.1	33.816	207	117	6	4029	4616	848	1045	5.8e-06	49.7	neg	A_vulgare_v1_wVulC_10000merge_100junction_cha/LYUU01002088.1:948430-954036	HOST
A_vulgare_v1_wVulC_10000merge_100junction_cha/LYUU01002088.1:947091-948422	KLT22216.1	100.0	444	0	0	947091	948422	1	444	0.0	918.0	neg	A_vulgare_v1_wVulC_10000merge_100junction_cha/LYUU01002088.1:947091-948422	EE
A_vulgare_v1_wVulC_10000merge_100junction_cha/LYUU01002088.1:944796-946172	KLT22215.1	100.0	459	0	0	944796	946172	1	459	0.0	960.0	neg	A_vulgare_v1_wVulC_10000merge_100junction_cha/LYUU01002088.1:944796-946172	EE
A_vulgare_v1_wVulC_10000merge_100junction_cha/LYUU01002088.1:942338-943984	KLT22213.1	100.0	549	0	0	942338	943984	1	549	0.0	1103.0	neg	A_vulgare_v1_wVulC_10000merge_100junction_cha/LYUU01002088.1:942338-943984	EE
A_vulgare_v1_wVulC_10000merge_100junction_cha/LYUU01002088.1:940219-941331	KLT22209.1	99.73	371	1	0	940219	941331	1	371	0.0	767.0	neg	A_vulgare_v1_wVulC_10000merge_100junction_cha/LYUU01002088.1:940219-941331	EE
A_vulgare_v1_wVulC_10000merge_100junction_cha/LYUU01002088.1:937887-940154	KLT22208.1	99.868	756	1	0	937887	940154	19	774	0.0	1543.0	neg	A_vulgare_v1_wVulC_10000merge_100junction_cha/LYUU01002088.1:937887-940154	EE
A_vulgare_v1_wVulC_10000merge_100junction_cha/LYUU01002088.1:934061-936841	KLT22205.1	100.0	927	0	0	934061	936841	1	927	0.0	1913.0	neg	A_vulgare_v1_wVulC_10000merge_100junction_cha/LYUU01002088.1:934061-936841	EE
A_vulgare_v1_wVulC_10000merge_100junction_cha/LYUU01002088.1:931979-932533	KLT22337.1	26.425	193	132	3	931979	932533	216	406	2.23e-08	62.4	neg	A_vulgare_v1_wVulC_10000merge_100junction_cha/LYUU01002088.1:931979-932533	EE
A_vulgare_v1_wVulC_10000merge_100junction_cha/LYUU01002088.1:931409-932905	KLT22203.1	100.0	499	0	0	931409	932905	16	514	0.0	1005.0	neg	A_vulgare_v1_wVulC_10000merge_100junction_cha/LYUU01002088.1:931409-932905	EE
A_vulgare_v1_wVulC_10000merge_100junction_cha/LYUU01002088.1:930537-931130	KLT23183.1	36.275	204	124	2	930537	931130	98	301	2.17e-33	133.0	neg	A_vulgare_v1_wVulC_10000merge_100junction_cha/LYUU01002088.1:930537-931130	EE
A_vulgare_v1_wVulC_10000merge_100junction_cha/LYUU01002088.1:930537-931130	RXG56481.1	33.051	118	79	0	33	386	122	239	9.27e-21	85.1	neg	A_vulgare_v1_wVulC_10000merge_100junction_cha/LYUU01002088.1:930537-931130	HOST
A_vulgare_v1_wVulC_10000merge_100junction_cha/LYUU01002088.1:930081-931421	KLT22202.1	99.776	447	1	0	930081	931421	1	447	0.0	870.0	neg	A_vulgare_v1_wVulC_10000merge_100junction_cha/LYUU01002088.1:930081-931421	EE
A_vulgare_v1_wVulC_10000merge_100junction_cha/LYUU01002088.1:930081-931421	RXG56481.1	30.224	268	173	4	69	842	122	385	2.03e-39	140.0	neg	A_vulgare_v1_wVulC_10000merge_100junction_cha/LYUU01002088.1:930081-931421	HOST
A_vulgare_v1_wVulC_10000merge_100junction_cha/LYUU01002088.1:929402-929734	KLT22537.1	66.087	115	35	2	929402	929734	1	115	0.0	137.0	neg	A_vulgare_v1_wVulC_10000merge_100junction_cha/LYUU01002088.1:929402-929734	EE
A_vulgare_v1_wVulC_10000merge_100junction_cha/LYUU01002088.1:929041-929412	KLT22170.1	86.29	124	17	0	929041	929412	111	234	0.0	210.0	neg	A_vulgare_v1_wVulC_10000merge_100junction_cha/LYUU01002088.1:929041-929412	EE
A_vulgare_v1_wVulC_10000merge_100junction_cha/LYUU01002088.1:928904-929041	KLT22170.1	76.087	46	11	0	928904	929041	237	282	0.0	86.3	neg	A_vulgare_v1_wVulC_10000merge_100junction_cha/LYUU01002088.1:928904-929041	EE
A_vulgare_v1_wVulC_10000merge_100junction_cha/LYUU01002088.1:924899-926863	KLT22196.1	99.847	655	1	0	924899	926863	1	655	0.0	1304.0	neg	A_vulgare_v1_wVulC_10000merge_100junction_cha/LYUU01002088.1:924899-926863	EE
A_vulgare_v1_wVulC_10000merge_100junction_cha/LYUU01002088.1:921772-923007	KLT22193.1	99.757	412	1	0	921772	923007	1	412	0.0	840.0	neg	A_vulgare_v1_wVulC_10000merge_100junction_cha/LYUU01002088.1:921772-923007	EE
A_vulgare_v1_wVulC_10000merge_100junction_cha/LYUU01002088.1:919684-921159	KLT22192.1	100.0	492	0	0	919684	921159	1	492	0.0	1016.0	pos	A_vulgare_v1_wVulC_10000merge_100junction_cha/LYUU01002088.1:919684-921159	EE
A_vulgare_v1_wVulC_10000merge_100junction_cha/LYUU01002088.1:917750-919633	KLT22191.1	100.0	628	0	0	917750	919633	1	628	0.0	1299.0	pos	A_vulgare_v1_wVulC_10000merge_100junction_cha/LYUU01002088.1:917750-919633	EE
A_vulgare_v1_wVulC_10000merge_100junction_cha/LYUU01002088.1:911803-912531	KLT22271.1	53.689	244	111	2	911803	912531	188	430	0.0	284.0	neg	A_vulgare_v1_wVulC_10000merge_100junction_cha/LYUU01002088.1:911803-912531	EE
A_vulgare_v1_wVulC_10000merge_100junction_cha/LYUU01002088.1:910462-913020	KLT22183.1	100.0	853	0	0	910462	913020	1	853	0.0	1743.0	neg	A_vulgare_v1_wVulC_10000merge_100junction_cha/LYUU01002088.1:910462-913020	EE
A_vulgare_v1_wVulC_10000merge_100junction_cha/LYUU01002088.1:910462-913020	RXG50862.1	37.231	325	167	8	30	899	70	392	0.0	210.0	neg	A_vulgare_v1_wVulC_10000merge_100junction_cha/LYUU01002088.1:910462-913020	HOST
A_vulgare_v1_wVulC_10000merge_100junction_cha/LYUU01002088.1:905782-910431	KLT22182.1	100.0	1550	0	0	905782	910431	1	1550	0.0	3202.0	neg	A_vulgare_v1_wVulC_10000merge_100junction_cha/LYUU01002088.1:905782-910431	EE
A_vulgare_v1_wVulC_10000merge_100junction_cha/LYUU01002088.1:904957-905517	KLT22180.1	24.339	189	141	1	904957	905517	150	338	2.03e-10	68.5	neg	A_vulgare_v1_wVulC_10000merge_100junction_cha/LYUU01002088.1:904957-905517	EE
A_vulgare_v1_wVulC_10000merge_100junction_cha/LYUU01002088.1:904147-905511	KLT22180.1	100.0	455	0	0	904147	905511	1	455	0.0	942.0	neg	A_vulgare_v1_wVulC_10000merge_100junction_cha/LYUU01002088.1:904147-905511	EE
A_vulgare_v1_wVulC_10000merge_100junction_cha/LYUU01002088.1:901132-902124	KLT22176.1	100.0	331	0	0	901132	902124	1	331	0.0	698.0	neg	A_vulgare_v1_wVulC_10000merge_100junction_cha/LYUU01002088.1:901132-902124	EE
A_vulgare_v1_wVulC_10000merge_100junction_cha/LYUU01002088.1:901132-902124	RXG58290.1	26.769	325	214	11	36	986	50	358	7.65e-26	100.0	neg	A_vulgare_v1_wVulC_10000merge_100junction_cha/LYUU01002088.1:901132-902124	HOST
A_vulgare_v1_wVulC_10000merge_100junction_cha/LYUU01002088.1:900455-900937	KLT22960.1	39.506	162	95	2	900455	900937	10	169	2.7600000000000002e-22	106.0	neg	A_vulgare_v1_wVulC_10000merge_100junction_cha/LYUU01002088.1:900455-900937	EE
A_vulgare_v1_wVulC_10000merge_100junction_cha/LYUU01002088.1:900455-900937	RXG71003.1	38.043	92	57	0	3	278	269	360	7.89e-14	64.9	neg	A_vulgare_v1_wVulC_10000merge_100junction_cha/LYUU01002088.1:900455-900937	HOST
A_vulgare_v1_wVulC_10000merge_100junction_cha/LYUU01002088.1:900311-900736	KLT22828.1	39.437	142	85	1	900311	900736	160	300	6.53e-21	99.5	neg	A_vulgare_v1_wVulC_10000merge_100junction_cha/LYUU01002088.1:900311-900736	EE
A_vulgare_v1_wVulC_10000merge_100junction_cha/LYUU01002088.1:900311-900736	RXG55009.1	39.13	138	80	2	9	416	301	436	5.519999999999999e-23	89.9	neg	A_vulgare_v1_wVulC_10000merge_100junction_cha/LYUU01002088.1:900311-900736	HOST
A_vulgare_v1_wVulC_10000merge_100junction_cha/LYUU01002088.1:900311-900736	RXG72823.1	33.962	106	70	0	105	422	628	733	3.15e-12	60.1	neg	A_vulgare_v1_wVulC_10000merge_100junction_cha/LYUU01002088.1:900311-900736	HOST
A_vulgare_v1_wVulC_10000merge_100junction_cha/LYUU01002088.1:900260-900946	KLT22828.1	31.301	246	152	2	900260	900946	6	251	5.96e-29	123.0	neg	A_vulgare_v1_wVulC_10000merge_100junction_cha/LYUU01002088.1:900260-900946	EE
A_vulgare_v1_wVulC_10000merge_100junction_cha/LYUU01002088.1:900260-900946	RXG55009.1	37.58	157	94	2	3	467	301	455	7.859999999999999e-24	95.0	neg	A_vulgare_v1_wVulC_10000merge_100junction_cha/LYUU01002088.1:900260-900946	HOST
A_vulgare_v1_wVulC_10000merge_100junction_cha/LYUU01002088.1:900260-900946	RXG71003.1	35.514	107	69	0	147	467	337	443	1.15e-12	63.2	neg	A_vulgare_v1_wVulC_10000merge_100junction_cha/LYUU01002088.1:900260-900946	HOST
A_vulgare_v1_wVulC_10000merge_100junction_cha/LYUU01002088.1:900260-900946	RXG71003.1	33.654	104	57	2	246	527	342	443	1.92e-10	57.0	neg	A_vulgare_v1_wVulC_10000merge_100junction_cha/LYUU01002088.1:900260-900946	HOST
A_vulgare_v1_wVulC_10000merge_100junction_cha/LYUU01002088.1:900194-900742	RXG55009.1	36.527	167	102	2	39	533	301	465	8.05e-25	96.4	neg	A_vulgare_v1_wVulC_10000merge_100junction_cha/LYUU01002088.1:900194-900742	HOST
A_vulgare_v1_wVulC_10000merge_100junction_cha/LYUU01002088.1:900194-900742	RXG71003.1	39.007	141	86	0	117	539	302	442	9.77e-22	87.4	neg	A_vulgare_v1_wVulC_10000merge_100junction_cha/LYUU01002088.1:900194-900742	HOST
A_vulgare_v1_wVulC_10000merge_100junction_cha/LYUU01002088.1:900194-900742	KLT21856.1	29.897	194	121	7	900194	900742	28	217	1.36e-11	71.9	neg	A_vulgare_v1_wVulC_10000merge_100junction_cha/LYUU01002088.1:900194-900742	EE
A_vulgare_v1_wVulC_10000merge_100junction_cha/LYUU01002088.1:900194-900742	RXG71003.1	35.514	107	69	0	213	533	337	443	3.46e-13	63.8	neg	A_vulgare_v1_wVulC_10000merge_100junction_cha/LYUU01002088.1:900194-900742	HOST
A_vulgare_v1_wVulC_10000merge_100junction_cha/LYUU01002088.1:900194-900742	RXG59033.1	37.097	62	39	0	312	497	1	62	5.55e-06	42.7	neg	A_vulgare_v1_wVulC_10000merge_100junction_cha/LYUU01002088.1:900194-900742	HOST
A_vulgare_v1_wVulC_10000merge_100junction_cha/LYUU01002088.1:896027-898687	KLT22169.1	100.0	887	0	0	896027	898687	1	887	0.0	1853.0	pos	A_vulgare_v1_wVulC_10000merge_100junction_cha/LYUU01002088.1:896027-898687	EE
A_vulgare_v1_wVulC_10000merge_100junction_cha/LYUU01002088.1:896027-898687	RXG56360.1	96.953	886	27	0	3	2660	2	887	0.0	1798.0	pos	A_vulgare_v1_wVulC_10000merge_100junction_cha/LYUU01002088.1:896027-898687	HOST
A_vulgare_v1_wVulC_10000merge_100junction_cha/LYUU01002088.1:896027-898687	RXG60353.1	93.528	309	20	0	327	1253	1	309	0.0	606.0	pos	A_vulgare_v1_wVulC_10000merge_100junction_cha/LYUU01002088.1:896027-898687	HOST
A_vulgare_v1_wVulC_10000merge_100junction_cha/LYUU01002088.1:891127-891699	KLT23158.1	57.513	193	77	3	891127	891699	40	229	0.0	200.0	pos	A_vulgare_v1_wVulC_10000merge_100junction_cha/LYUU01002088.1:891127-891699	EE
A_vulgare_v1_wVulC_10000merge_100junction_cha/LYUU01002088.1:891037-891669	KLT23301.1	82.464	211	35	1	891037	891669	250	458	0.0	349.0	pos	A_vulgare_v1_wVulC_10000merge_100junction_cha/LYUU01002088.1:891037-891669	EE
A_vulgare_v1_wVulC_10000merge_100junction_cha/LYUU01002088.1:890956-891318	KLT22854.1	47.967	123	62	1	890956	891318	1	123	3.73e-20	100.0	pos	A_vulgare_v1_wVulC_10000merge_100junction_cha/LYUU01002088.1:890956-891318	EE
A_vulgare_v1_wVulC_10000merge_100junction_cha/LYUU01002088.1:890863-891339	KLT23301.1	77.358	159	33	2	890863	891339	1	156	0.0	237.0	pos	A_vulgare_v1_wVulC_10000merge_100junction_cha/LYUU01002088.1:890863-891339	EE
A_vulgare_v1_wVulC_10000merge_100junction_cha/LYUU01002088.1:889550-890257	KLT22403.1	24.125	257	154	10	889550	890257	27	263	9.86e-06	53.9	neg	A_vulgare_v1_wVulC_10000merge_100junction_cha/LYUU01002088.1:889550-890257	EE
A_vulgare_v1_wVulC_10000merge_100junction_cha/LYUU01002088.1:887186-888118	KLT22402.1	30.488	328	196	12	887186	888118	5	317	1.16e-26	114.0	neg	A_vulgare_v1_wVulC_10000merge_100junction_cha/LYUU01002088.1:887186-888118	EE
A_vulgare_v1_wVulC_10000merge_100junction_cha/LYUU01002088.1:885932-886993	KLT22401.1	26.542	373	218	18	885932	886993	26	361	4.23e-13	75.9	neg	A_vulgare_v1_wVulC_10000merge_100junction_cha/LYUU01002088.1:885932-886993	EE
A_vulgare_v1_wVulC_10000merge_100junction_cha/LYUU01002088.1:881870-882226	RXG55009.1	40.678	118	59	3	3	356	333	439	1.26e-15	68.8	neg	A_vulgare_v1_wVulC_10000merge_100junction_cha/LYUU01002088.1:881870-882226	HOST
A_vulgare_v1_wVulC_10000merge_100junction_cha/LYUU01002088.1:881870-882226	KLT22030.1	33.613	119	68	3	881870	882226	858	965	6.09e-09	65.5	neg	A_vulgare_v1_wVulC_10000merge_100junction_cha/LYUU01002088.1:881870-882226	EE
A_vulgare_v1_wVulC_10000merge_100junction_cha/LYUU01002088.1:881633-882436	RXG55009.1	28.523	298	157	8	9	764	172	459	3.22e-26	102.0	neg	A_vulgare_v1_wVulC_10000merge_100junction_cha/LYUU01002088.1:881633-882436	HOST
A_vulgare_v1_wVulC_10000merge_100junction_cha/LYUU01002088.1:881633-882436	KLT23340.1	29.329	283	157	6	881633	882436	76	330	1.81e-20	97.2	neg	A_vulgare_v1_wVulC_10000merge_100junction_cha/LYUU01002088.1:881633-882436	EE
A_vulgare_v1_wVulC_10000merge_100junction_cha/LYUU01002088.1:881633-882436	RXG55009.1	34.673	199	92	4	204	800	291	451	2.89e-24	97.0	neg	A_vulgare_v1_wVulC_10000merge_100junction_cha/LYUU01002088.1:881633-882436	HOST
A_vulgare_v1_wVulC_10000merge_100junction_cha/LYUU01002088.1:881633-882436	RXG71003.1	28.019	207	132	4	198	800	228	423	3.6e-14	68.5	neg	A_vulgare_v1_wVulC_10000merge_100junction_cha/LYUU01002088.1:881633-882436	HOST
A_vulgare_v1_wVulC_10000merge_100junction_cha/LYUU01002088.1:881633-882436	RXG57649.1	25.362	138	96	2	405	800	556	692	4.21e-06	45.2	neg	A_vulgare_v1_wVulC_10000merge_100junction_cha/LYUU01002088.1:881633-882436	HOST
A_vulgare_v1_wVulC_10000merge_100junction_cha/LYUU01002088.1:881573-882400	KLT22828.1	33.688	282	145	7	881573	882400	64	309	9.7e-25	110.0	neg	A_vulgare_v1_wVulC_10000merge_100junction_cha/LYUU01002088.1:881573-882400	EE
A_vulgare_v1_wVulC_10000merge_100junction_cha/LYUU01002088.1:881573-882400	RXG55009.1	28.803	309	163	9	36	824	172	469	9.73e-27	103.0	neg	A_vulgare_v1_wVulC_10000merge_100junction_cha/LYUU01002088.1:881573-882400	HOST
A_vulgare_v1_wVulC_10000merge_100junction_cha/LYUU01002088.1:881573-882400	RXG70334.1	27.111	225	131	7	114	722	17	230	2.82e-14	69.4	neg	A_vulgare_v1_wVulC_10000merge_100junction_cha/LYUU01002088.1:881573-882400	HOST
A_vulgare_v1_wVulC_10000merge_100junction_cha/LYUU01002088.1:881573-882400	RXG55009.1	29.73	185	113	4	291	827	302	475	2.74e-14	69.1	neg	A_vulgare_v1_wVulC_10000merge_100junction_cha/LYUU01002088.1:881573-882400	HOST
A_vulgare_v1_wVulC_10000merge_100junction_cha/LYUU01002088.1:881573-882400	RXG60364.1	32.895	76	47	1	300	527	234	305	3.05e-09	54.5	neg	A_vulgare_v1_wVulC_10000merge_100junction_cha/LYUU01002088.1:881573-882400	HOST
A_vulgare_v1_wVulC_10000merge_100junction_cha/LYUU01002088.1:881486-882247	KLT23343.1	31.559	263	159	5	881486	882247	800	1050	8.19e-26	120.0	neg	A_vulgare_v1_wVulC_10000merge_100junction_cha/LYUU01002088.1:881486-882247	EE
A_vulgare_v1_wVulC_10000merge_100junction_cha/LYUU01002088.1:881486-882247	RXG71003.1	32.8	250	132	5	12	761	230	443	2.4400000000000003e-31	114.0	neg	A_vulgare_v1_wVulC_10000merge_100junction_cha/LYUU01002088.1:881486-882247	HOST
A_vulgare_v1_wVulC_10000merge_100junction_cha/LYUU01002088.1:881486-882247	RXG55009.1	32.579	221	128	5	123	758	261	469	4.29e-25	98.9	neg	A_vulgare_v1_wVulC_10000merge_100junction_cha/LYUU01002088.1:881486-882247	HOST
A_vulgare_v1_wVulC_10000merge_100junction_cha/LYUU01002088.1:881486-882247	RXG55009.1	40.876	137	70	3	351	761	326	451	3.86e-23	93.6	neg	A_vulgare_v1_wVulC_10000merge_100junction_cha/LYUU01002088.1:881486-882247	HOST
A_vulgare_v1_wVulC_10000merge_100junction_cha/LYUU01002088.1:881486-882247	RXG54515.1	27.097	155	97	3	297	761	1488	1626	1.38e-09	55.3	neg	A_vulgare_v1_wVulC_10000merge_100junction_cha/LYUU01002088.1:881486-882247	HOST
A_vulgare_v1_wVulC_10000merge_100junction_cha/LYUU01002088.1:881324-882430	KLT23340.1	31.978	369	192	7	881324	882430	12	321	4.52e-36	142.0	neg	A_vulgare_v1_wVulC_10000merge_100junction_cha/LYUU01002088.1:881324-882430	EE
A_vulgare_v1_wVulC_10000merge_100junction_cha/LYUU01002088.1:881324-882430	RXG71003.1	32.021	381	216	14	6	1106	70	421	4.52e-33	122.0	neg	A_vulgare_v1_wVulC_10000merge_100junction_cha/LYUU01002088.1:881324-882430	HOST
A_vulgare_v1_wVulC_10000merge_100junction_cha/LYUU01002088.1:881324-882430	RXG71003.1	32.422	256	137	5	156	923	230	449	1.96e-30	115.0	neg	A_vulgare_v1_wVulC_10000merge_100junction_cha/LYUU01002088.1:881324-882430	HOST
A_vulgare_v1_wVulC_10000merge_100junction_cha/LYUU01002088.1:881324-882430	RXG55009.1	34.872	195	89	4	513	1097	295	451	8.15e-23	95.3	neg	A_vulgare_v1_wVulC_10000merge_100junction_cha/LYUU01002088.1:881324-882430	HOST
A_vulgare_v1_wVulC_10000merge_100junction_cha/LYUU01002088.1:881324-882430	RXG72823.1	33.051	236	117	8	270	938	530	737	5.42e-18	82.3	neg	A_vulgare_v1_wVulC_10000merge_100junction_cha/LYUU01002088.1:881324-882430	HOST
A_vulgare_v1_wVulC_10000merge_100junction_cha/LYUU01002088.1:881324-882430	RXG51805.1	34.752	141	81	5	327	716	29	169	1.91e-13	65.7	neg	A_vulgare_v1_wVulC_10000merge_100junction_cha/LYUU01002088.1:881324-882430	HOST
A_vulgare_v1_wVulC_10000merge_100junction_cha/LYUU01002088.1:881324-882430	RXG60503.1	27.442	215	131	6	465	1106	35	225	2.09e-11	60.4	neg	A_vulgare_v1_wVulC_10000merge_100junction_cha/LYUU01002088.1:881324-882430	HOST
A_vulgare_v1_wVulC_10000merge_100junction_cha/LYUU01002088.1:881297-882016	KLT23340.1	35.433	254	144	6	881297	882016	13	260	8.25e-29	121.0	neg	A_vulgare_v1_wVulC_10000merge_100junction_cha/LYUU01002088.1:881297-882016	EE
A_vulgare_v1_wVulC_10000merge_100junction_cha/LYUU01002088.1:881297-882016	RXG55009.1	33.077	260	124	4	3	719	227	457	5.19e-30	111.0	neg	A_vulgare_v1_wVulC_10000merge_100junction_cha/LYUU01002088.1:881297-882016	HOST
A_vulgare_v1_wVulC_10000merge_100junction_cha/LYUU01002088.1:881297-882016	RXG71003.1	35.106	188	112	3	183	719	263	449	5.23e-23	92.2	neg	A_vulgare_v1_wVulC_10000merge_100junction_cha/LYUU01002088.1:881297-882016	HOST
A_vulgare_v1_wVulC_10000merge_100junction_cha/LYUU01002088.1:881297-882016	RXG72823.1	28.922	204	106	5	210	719	535	733	2.99e-15	71.4	neg	A_vulgare_v1_wVulC_10000merge_100junction_cha/LYUU01002088.1:881297-882016	HOST
A_vulgare_v1_wVulC_10000merge_100junction_cha/LYUU01002088.1:881297-882016	RXG71529.1	31.818	132	76	3	366	719	256	387	1.42e-10	57.3	neg	A_vulgare_v1_wVulC_10000merge_100junction_cha/LYUU01002088.1:881297-882016	HOST
A_vulgare_v1_wVulC_10000merge_100junction_cha/LYUU01002088.1:881297-882016	RXG59033.1	33.333	60	40	0	540	719	128	187	3.66e-07	46.9	neg	A_vulgare_v1_wVulC_10000merge_100junction_cha/LYUU01002088.1:881297-882016	HOST
A_vulgare_v1_wVulC_10000merge_100junction_cha/LYUU01002088.1:881102-881704	RXG55009.1	36.538	156	73	3	198	602	307	457	3.33e-18	78.7	neg	A_vulgare_v1_wVulC_10000merge_100junction_cha/LYUU01002088.1:881102-881704	HOST
A_vulgare_v1_wVulC_10000merge_100junction_cha/LYUU01002088.1:881102-881704	RXG56400.1	32.192	146	76	3	228	602	98	241	8e-15	68.8	neg	A_vulgare_v1_wVulC_10000merge_100junction_cha/LYUU01002088.1:881102-881704	HOST
A_vulgare_v1_wVulC_10000merge_100junction_cha/LYUU01002088.1:881102-881704	RXG55009.1	33.333	96	57	3	327	602	406	498	6.46e-10	55.0	neg	A_vulgare_v1_wVulC_10000merge_100junction_cha/LYUU01002088.1:881102-881704	HOST
A_vulgare_v1_wVulC_10000merge_100junction_cha/LYUU01002088.1:881102-881704	KLT21811.1	26.866	201	123	5	881102	881704	61	237	5.51e-06	54.2	neg	A_vulgare_v1_wVulC_10000merge_100junction_cha/LYUU01002088.1:881102-881704	EE
A_vulgare_v1_wVulC_10000merge_100junction_cha/LYUU01002088.1:881102-881704	RXG61156.1	28.177	181	114	4	69	602	322	489	4.97e-09	52.5	neg	A_vulgare_v1_wVulC_10000merge_100junction_cha/LYUU01002088.1:881102-881704	HOST
A_vulgare_v1_wVulC_10000merge_100junction_cha/LYUU01002088.1:880967-882271	RXG55009.1	30.581	327	164	7	333	1247	172	457	7.67e-32	121.0	neg	A_vulgare_v1_wVulC_10000merge_100junction_cha/LYUU01002088.1:880967-882271	HOST
A_vulgare_v1_wVulC_10000merge_100junction_cha/LYUU01002088.1:880967-882271	RXG71003.1	32.422	256	137	5	513	1280	230	449	5.92e-30	115.0	neg	A_vulgare_v1_wVulC_10000merge_100junction_cha/LYUU01002088.1:880967-882271	HOST
A_vulgare_v1_wVulC_10000merge_100junction_cha/LYUU01002088.1:880967-882271	RXG72823.1	31.879	298	170	10	402	1283	466	734	4.9600000000000004e-29	115.0	neg	A_vulgare_v1_wVulC_10000merge_100junction_cha/LYUU01002088.1:880967-882271	HOST
A_vulgare_v1_wVulC_10000merge_100junction_cha/LYUU01002088.1:880967-882271	RXG71003.1	32.362	309	175	9	294	1184	161	447	1.17e-28	111.0	neg	A_vulgare_v1_wVulC_10000merge_100junction_cha/LYUU01002088.1:880967-882271	HOST
A_vulgare_v1_wVulC_10000merge_100junction_cha/LYUU01002088.1:880967-882271	RXG55009.1	40.876	137	70	3	870	1280	326	451	1.3400000000000002e-21	93.0	neg	A_vulgare_v1_wVulC_10000merge_100junction_cha/LYUU01002088.1:880967-882271	HOST
A_vulgare_v1_wVulC_10000merge_100junction_cha/LYUU01002088.1:880967-882271	KLT22061.1	25.572	481	275	16	880967	882271	34	477	4.37e-16	86.6	neg	A_vulgare_v1_wVulC_10000merge_100junction_cha/LYUU01002088.1:880967-882271	EE
A_vulgare_v1_wVulC_10000merge_100junction_cha/LYUU01002088.1:880967-882271	RXG72823.1	33.051	236	117	8	627	1295	530	737	1.31e-17	82.0	neg	A_vulgare_v1_wVulC_10000merge_100junction_cha/LYUU01002088.1:880967-882271	HOST
A_vulgare_v1_wVulC_10000merge_100junction_cha/LYUU01002088.1:880967-882271	RXG57524.1	23.352	364	250	6	69	1085	194	553	1.95e-15	76.1	neg	A_vulgare_v1_wVulC_10000merge_100junction_cha/LYUU01002088.1:880967-882271	HOST
A_vulgare_v1_wVulC_10000merge_100junction_cha/LYUU01002088.1:880967-882271	RXG59905.1	27.734	256	144	8	129	851	30	259	3.13e-10	59.8	neg	A_vulgare_v1_wVulC_10000merge_100junction_cha/LYUU01002088.1:880967-882271	HOST
A_vulgare_v1_wVulC_10000merge_100junction_cha/LYUU01002088.1:880967-882271	RXG61433.1	28.667	150	93	5	711	1133	40	184	1.23e-08	52.2	neg	A_vulgare_v1_wVulC_10000merge_100junction_cha/LYUU01002088.1:880967-882271	HOST
A_vulgare_v1_wVulC_10000merge_100junction_cha/LYUU01002088.1:880967-882271	RXG68833.1	29.752	121	74	3	906	1268	548	657	1.23e-06	48.6	neg	A_vulgare_v1_wVulC_10000merge_100junction_cha/LYUU01002088.1:880967-882271	HOST
A_vulgare_v1_wVulC_10000merge_100junction_cha/LYUU01002088.1:879666-880568	KLT22756.1	89.968	309	19	2	879666	880568	1	305	0.0	558.0	pos	A_vulgare_v1_wVulC_10000merge_100junction_cha/LYUU01002088.1:879666-880568	EE
A_vulgare_v1_wVulC_10000merge_100junction_cha/LYUU01002088.1:877862-878056	KLT22221.1	81.69	71	7	2	877862	878056	2	72	6.71e-41	119.0	neg	A_vulgare_v1_wVulC_10000merge_100junction_cha/LYUU01002088.1:877862-878056	EE
A_vulgare_v1_wVulC_10000merge_100junction_cha/LYUU01002088.1:877546-877860	KLT22221.1	42.735	117	55	4	877546	877860	76	192	6.71e-41	72.2	neg	A_vulgare_v1_wVulC_10000merge_100junction_cha/LYUU01002088.1:877546-877860	EE
A_vulgare_v1_wVulC_10000merge_100junction_cha/LYUU01002088.1:877412-877606	KLT22221.1	61.429	70	22	2	877412	877606	170	239	0.0	81.5	neg	A_vulgare_v1_wVulC_10000merge_100junction_cha/LYUU01002088.1:877412-877606	EE
A_vulgare_v1_wVulC_10000merge_100junction_cha/LYUU01002088.1:877074-877412	KLT22221.1	78.448	116	22	1	877074	877412	242	357	0.0	188.0	neg	A_vulgare_v1_wVulC_10000merge_100junction_cha/LYUU01002088.1:877074-877412	EE
A_vulgare_v1_wVulC_10000merge_100junction_cha/LYUU01002088.1:876544-876984	KLT22758.1	36.667	150	79	5	876544	876984	162	298	4.41e-19	91.9	neg	A_vulgare_v1_wVulC_10000merge_100junction_cha/LYUU01002088.1:876544-876984	EE
A_vulgare_v1_wVulC_10000merge_100junction_cha/LYUU01002088.1:876475-876957	KLT22758.1	41.071	168	89	4	876475	876957	16	180	6e-45	114.0	neg	A_vulgare_v1_wVulC_10000merge_100junction_cha/LYUU01002088.1:876475-876957	EE
A_vulgare_v1_wVulC_10000merge_100junction_cha/LYUU01002088.1:876090-876482	KLT22758.1	40.458	131	67	2	876090	876482	181	300	6e-45	90.5	neg	A_vulgare_v1_wVulC_10000merge_100junction_cha/LYUU01002088.1:876090-876482	EE
A_vulgare_v1_wVulC_10000merge_100junction_cha/LYUU01002088.1:874129-874737	KLT22398.1	31.169	231	130	7	874129	874737	178	407	1.52e-14	81.5	neg	A_vulgare_v1_wVulC_10000merge_100junction_cha/LYUU01002088.1:874129-874737	EE
A_vulgare_v1_wVulC_10000merge_100junction_cha/LYUU01002088.1:873034-873936	KLT22758.1	40.26	308	166	7	873034	873936	5	301	0.0	198.0	neg	A_vulgare_v1_wVulC_10000merge_100junction_cha/LYUU01002088.1:873034-873936	EE
A_vulgare_v1_wVulC_10000merge_100junction_cha/LYUU01002088.1:872069-872989	KLT22758.1	85.993	307	40	1	872069	872989	1	304	0.0	547.0	neg	A_vulgare_v1_wVulC_10000merge_100junction_cha/LYUU01002088.1:872069-872989	EE
A_vulgare_v1_wVulC_10000merge_100junction_cha/LYUU01002088.1:868688-869632	KLT21887.1	85.714	315	45	0	868688	869632	1	315	0.0	565.0	pos	A_vulgare_v1_wVulC_10000merge_100junction_cha/LYUU01002088.1:868688-869632	EE
A_vulgare_v1_wVulC_10000merge_100junction_cha/LYUU01002088.1:865842-868139	KLT21886.1	89.467	769	75	2	865842	868139	1	766	0.0	1398.0	pos	A_vulgare_v1_wVulC_10000merge_100junction_cha/LYUU01002088.1:865842-868139	EE
A_vulgare_v1_wVulC_10000merge_100junction_cha/LYUU01002088.1:863703-864887	KLT21882.1	90.127	395	36	2	863703	864887	7	398	0.0	734.0	pos	A_vulgare_v1_wVulC_10000merge_100junction_cha/LYUU01002088.1:863703-864887	EE
A_vulgare_v1_wVulC_10000merge_100junction_cha/LYUU01002088.1:861819-862076	KLT21880.1	45.977	87	44	2	861819	862076	1	85	4.78e-13	76.7	pos	A_vulgare_v1_wVulC_10000merge_100junction_cha/LYUU01002088.1:861819-862076	EE
A_vulgare_v1_wVulC_10000merge_100junction_cha/LYUU01002088.1:861681-863099	KLT22365.1	95.137	473	23	0	861681	863099	3	475	0.0	931.0	pos	A_vulgare_v1_wVulC_10000merge_100junction_cha/LYUU01002088.1:861681-863099	EE
A_vulgare_v1_wVulC_10000merge_100junction_cha/LYUU01002088.1:860601-861485	KLT22777.1	90.541	296	27	1	860601	861485	1	296	0.0	555.0	pos	A_vulgare_v1_wVulC_10000merge_100junction_cha/LYUU01002088.1:860601-861485	EE
A_vulgare_v1_wVulC_10000merge_100junction_cha/LYUU01002088.1:860304-861485	KLT22679.1	95.939	394	16	0	860304	861485	1	394	0.0	758.0	pos	A_vulgare_v1_wVulC_10000merge_100junction_cha/LYUU01002088.1:860304-861485	EE
A_vulgare_v1_wVulC_10000merge_100junction_cha/LYUU01002088.1:858364-860289	KLT22368.1	100.0	642	0	0	858364	860289	1	642	0.0	1331.0	pos	A_vulgare_v1_wVulC_10000merge_100junction_cha/LYUU01002088.1:858364-860289	EE
A_vulgare_v1_wVulC_10000merge_100junction_cha/LYUU01002088.1:857366-857530	KLT22686.1	65.455	55	19	0	857366	857530	1	55	3.73e-16	85.1	pos	A_vulgare_v1_wVulC_10000merge_100junction_cha/LYUU01002088.1:857366-857530	EE
A_vulgare_v1_wVulC_10000merge_100junction_cha/LYUU01002088.1:856181-856834	KLT22375.1	60.633	221	84	1	856181	856834	1	221	0.0	291.0	pos	A_vulgare_v1_wVulC_10000merge_100junction_cha/LYUU01002088.1:856181-856834	EE
A_vulgare_v1_wVulC_10000merge_100junction_cha/LYUU01002088.1:856001-856834	KLT22372.1	99.64	278	1	0	856001	856834	1	278	0.0	574.0	pos	A_vulgare_v1_wVulC_10000merge_100junction_cha/LYUU01002088.1:856001-856834	EE
A_vulgare_v1_wVulC_10000merge_100junction_cha/LYUU01002088.1:855986-856816	KLT22686.1	44.765	277	131	2	855986	856816	148	402	0.0	249.0	pos	A_vulgare_v1_wVulC_10000merge_100junction_cha/LYUU01002088.1:855986-856816	EE
A_vulgare_v1_wVulC_10000merge_100junction_cha/LYUU01002088.1:855199-856005	KLT22373.1	100.0	269	0	0	855199	856005	1	269	0.0	563.0	pos	A_vulgare_v1_wVulC_10000merge_100junction_cha/LYUU01002088.1:855199-856005	EE
A_vulgare_v1_wVulC_10000merge_100junction_cha/LYUU01002088.1:853561-854643	KLT22375.1	99.723	361	1	0	853561	854643	1	361	0.0	762.0	pos	A_vulgare_v1_wVulC_10000merge_100junction_cha/LYUU01002088.1:853561-854643	EE
A_vulgare_v1_wVulC_10000merge_100junction_cha/LYUU01002088.1:853438-854223	KLT22684.1	60.687	262	100	1	853438	854223	10	268	0.0	343.0	pos	A_vulgare_v1_wVulC_10000merge_100junction_cha/LYUU01002088.1:853438-854223	EE
A_vulgare_v1_wVulC_10000merge_100junction_cha/LYUU01002088.1:852610-852903	KLT22686.1	37.755	98	52	2	852610	852903	68	156	7.75e-11	69.1	pos	A_vulgare_v1_wVulC_10000merge_100junction_cha/LYUU01002088.1:852610-852903	EE
A_vulgare_v1_wVulC_10000merge_100junction_cha/LYUU01002088.1:852598-854643	KLT22687.1	64.062	704	229	4	852598	854643	14	715	0.0	945.0	pos	A_vulgare_v1_wVulC_10000merge_100junction_cha/LYUU01002088.1:852598-854643	EE
A_vulgare_v1_wVulC_10000merge_100junction_cha/LYUU01002088.1:848903-850147	KLT23015.1	81.948	421	70	3	848903	850147	1	421	0.0	709.0	pos	A_vulgare_v1_wVulC_10000merge_100junction_cha/LYUU01002088.1:848903-850147	EE
A_vulgare_v1_wVulC_10000merge_100junction_cha/LYUU01002088.1:848882-850147	KLT22550.1	100.0	422	0	0	848882	850147	1	422	0.0	869.0	pos	A_vulgare_v1_wVulC_10000merge_100junction_cha/LYUU01002088.1:848882-850147	EE
A_vulgare_v1_wVulC_10000merge_100junction_cha/LYUU01002088.1:848760-848861	KLT23145.1	85.294	34	5	0	848760	848861	1	34	1.71e-06	55.9	neg	A_vulgare_v1_wVulC_10000merge_100junction_cha/LYUU01002088.1:848760-848861	EE
A_vulgare_v1_wVulC_10000merge_100junction_cha/LYUU01002088.1:845283-846494	KLT22545.1	100.0	404	0	0	845283	846494	1	404	0.0	848.0	neg	A_vulgare_v1_wVulC_10000merge_100junction_cha/LYUU01002088.1:845283-846494	EE
A_vulgare_v1_wVulC_10000merge_100junction_cha/LYUU01002088.1:844642-844773	KLT22157.1	88.636	44	5	0	844642	844773	1	44	1.08e-15	84.9	neg	A_vulgare_v1_wVulC_10000merge_100junction_cha/LYUU01002088.1:844642-844773	EE
A_vulgare_v1_wVulC_10000merge_100junction_cha/LYUU01002088.1:844251-844661	KLT21856.1	42.754	138	65	3	844251	844661	184	308	3.78e-23	106.0	neg	A_vulgare_v1_wVulC_10000merge_100junction_cha/LYUU01002088.1:844251-844661	EE
A_vulgare_v1_wVulC_10000merge_100junction_cha/LYUU01002088.1:844251-844661	RXG69859.1	31.69	142	90	2	3	410	1542	1682	2.31e-16	71.6	neg	A_vulgare_v1_wVulC_10000merge_100junction_cha/LYUU01002088.1:844251-844661	HOST
A_vulgare_v1_wVulC_10000merge_100junction_cha/LYUU01002088.1:844251-844661	RXG61433.1	34.783	92	49	2	141	392	88	176	1.72e-06	42.7	neg	A_vulgare_v1_wVulC_10000merge_100junction_cha/LYUU01002088.1:844251-844661	HOST
A_vulgare_v1_wVulC_10000merge_100junction_cha/LYUU01002088.1:844113-844664	RXG69859.1	31.579	152	97	2	111	548	1542	1692	7.96e-18	77.5	neg	A_vulgare_v1_wVulC_10000merge_100junction_cha/LYUU01002088.1:844113-844664	HOST
A_vulgare_v1_wVulC_10000merge_100junction_cha/LYUU01002088.1:844113-844664	RXG55009.1	29.762	168	101	6	66	545	281	439	3.25e-17	75.3	neg	A_vulgare_v1_wVulC_10000merge_100junction_cha/LYUU01002088.1:844113-844664	HOST
A_vulgare_v1_wVulC_10000merge_100junction_cha/LYUU01002088.1:844113-844664	KLT23340.1	30.435	184	103	6	844113	844664	164	322	5.16e-11	69.1	neg	A_vulgare_v1_wVulC_10000merge_100junction_cha/LYUU01002088.1:844113-844664	EE
A_vulgare_v1_wVulC_10000merge_100junction_cha/LYUU01002088.1:844113-844664	RXG61128.1	38.158	76	42	1	231	443	75	150	9.79e-08	46.6	neg	A_vulgare_v1_wVulC_10000merge_100junction_cha/LYUU01002088.1:844113-844664	HOST
A_vulgare_v1_wVulC_10000merge_100junction_cha/LYUU01002088.1:844056-844685	RXG55009.1	33.155	187	107	6	6	551	264	437	1.29e-21	88.2	neg	A_vulgare_v1_wVulC_10000merge_100junction_cha/LYUU01002088.1:844056-844685	HOST
A_vulgare_v1_wVulC_10000merge_100junction_cha/LYUU01002088.1:844056-844685	KLT22828.1	32.87	216	124	8	844056	844685	100	300	1.09e-16	86.8	neg	A_vulgare_v1_wVulC_10000merge_100junction_cha/LYUU01002088.1:844056-844685	EE
A_vulgare_v1_wVulC_10000merge_100junction_cha/LYUU01002088.1:844056-844685	RXG69859.1	31.579	152	97	2	168	605	1542	1692	1.17e-17	77.8	neg	A_vulgare_v1_wVulC_10000merge_100junction_cha/LYUU01002088.1:844056-844685	HOST
A_vulgare_v1_wVulC_10000merge_100junction_cha/LYUU01002088.1:844056-844685	RXG70334.1	30.534	131	83	2	234	602	342	472	2.54e-10	56.4	neg	A_vulgare_v1_wVulC_10000merge_100junction_cha/LYUU01002088.1:844056-844685	HOST
A_vulgare_v1_wVulC_10000merge_100junction_cha/LYUU01002088.1:844056-844685	RXG61433.1	33.673	98	53	3	336	605	83	176	9.13e-06	42.1	neg	A_vulgare_v1_wVulC_10000merge_100junction_cha/LYUU01002088.1:844056-844685	HOST
A_vulgare_v1_wVulC_10000merge_100junction_cha/LYUU01002088.1:843963-844643	RXG55009.1	32.323	198	116	6	66	644	264	448	2.83e-23	93.3	neg	A_vulgare_v1_wVulC_10000merge_100junction_cha/LYUU01002088.1:843963-844643	HOST
A_vulgare_v1_wVulC_10000merge_100junction_cha/LYUU01002088.1:843963-844643	KLT22030.1	31.034	232	141	8	843963	844643	747	964	2.64e-16	89.6	neg	A_vulgare_v1_wVulC_10000merge_100junction_cha/LYUU01002088.1:843963-844643	EE
A_vulgare_v1_wVulC_10000merge_100junction_cha/LYUU01002088.1:843963-844643	RXG69859.1	32.192	146	92	2	261	680	1548	1692	2.68e-17	77.3	neg	A_vulgare_v1_wVulC_10000merge_100junction_cha/LYUU01002088.1:843963-844643	HOST
A_vulgare_v1_wVulC_10000merge_100junction_cha/LYUU01002088.1:843963-844643	RXG71529.1	32.773	119	73	3	195	545	232	345	2.03e-15	70.8	neg	A_vulgare_v1_wVulC_10000merge_100junction_cha/LYUU01002088.1:843963-844643	HOST
A_vulgare_v1_wVulC_10000merge_100junction_cha/LYUU01002088.1:843963-844643	RXG70334.1	30.159	126	80	2	327	680	347	472	3.54e-10	56.4	neg	A_vulgare_v1_wVulC_10000merge_100junction_cha/LYUU01002088.1:843963-844643	HOST
A_vulgare_v1_wVulC_10000merge_100junction_cha/LYUU01002088.1:843963-844643	RXG61433.1	34.783	92	49	2	429	680	88	176	8.64e-06	42.4	neg	A_vulgare_v1_wVulC_10000merge_100junction_cha/LYUU01002088.1:843963-844643	HOST
A_vulgare_v1_wVulC_10000merge_100junction_cha/LYUU01002088.1:843747-844589	KLT23340.1	29.0	300	155	11	843747	844589	65	325	7.31e-17	86.6	neg	A_vulgare_v1_wVulC_10000merge_100junction_cha/LYUU01002088.1:843747-844589	EE
A_vulgare_v1_wVulC_10000merge_100junction_cha/LYUU01002088.1:843747-844589	RXG72823.1	30.451	266	144	11	3	755	480	719	7.44e-19	82.9	neg	A_vulgare_v1_wVulC_10000merge_100junction_cha/LYUU01002088.1:843747-844589	HOST
A_vulgare_v1_wVulC_10000merge_100junction_cha/LYUU01002088.1:843747-844589	RXG55009.1	28.638	213	132	6	216	833	240	439	4.43e-18	80.1	neg	A_vulgare_v1_wVulC_10000merge_100junction_cha/LYUU01002088.1:843747-844589	HOST
A_vulgare_v1_wVulC_10000merge_100junction_cha/LYUU01002088.1:843747-844589	RXG72823.1	32.864	213	109	6	183	755	546	746	1.03e-16	76.7	neg	A_vulgare_v1_wVulC_10000merge_100junction_cha/LYUU01002088.1:843747-844589	HOST
A_vulgare_v1_wVulC_10000merge_100junction_cha/LYUU01002088.1:843747-844589	RXG71529.1	32.773	119	73	3	411	761	232	345	6.4e-15	70.5	neg	A_vulgare_v1_wVulC_10000merge_100junction_cha/LYUU01002088.1:843747-844589	HOST
A_vulgare_v1_wVulC_10000merge_100junction_cha/LYUU01002088.1:843747-844589	RXG70334.1	32.258	155	88	5	303	755	333	474	1.78e-11	61.2	neg	A_vulgare_v1_wVulC_10000merge_100junction_cha/LYUU01002088.1:843747-844589	HOST
A_vulgare_v1_wVulC_10000merge_100junction_cha/LYUU01002088.1:843747-844589	RXG58144.1	34.737	95	58	2	507	791	57	147	4.99e-10	56.2	neg	A_vulgare_v1_wVulC_10000merge_100junction_cha/LYUU01002088.1:843747-844589	HOST
A_vulgare_v1_wVulC_10000merge_100junction_cha/LYUU01002088.1:843684-844151	KLT22157.1	41.714	175	82	5	843684	844151	4	177	6.33e-30	127.0	neg	A_vulgare_v1_wVulC_10000merge_100junction_cha/LYUU01002088.1:843684-844151	EE
A_vulgare_v1_wVulC_10000merge_100junction_cha/LYUU01002088.1:843684-844151	RXG55009.1	24.277	173	110	5	3	458	213	385	1.63e-10	55.6	neg	A_vulgare_v1_wVulC_10000merge_100junction_cha/LYUU01002088.1:843684-844151	HOST
A_vulgare_v1_wVulC_10000merge_100junction_cha/LYUU01002088.1:843684-844151	RXG61433.1	33.058	121	59	6	111	419	62	178	8.13e-08	46.6	neg	A_vulgare_v1_wVulC_10000merge_100junction_cha/LYUU01002088.1:843684-844151	HOST
A_vulgare_v1_wVulC_10000merge_100junction_cha/LYUU01002088.1:843309-844655	KLT22543.1	100.0	449	0	0	843309	844655	1	449	0.0	921.0	neg	A_vulgare_v1_wVulC_10000merge_100junction_cha/LYUU01002088.1:843309-844655	EE
A_vulgare_v1_wVulC_10000merge_100junction_cha/LYUU01002088.1:843309-844655	RXG69859.1	26.183	317	201	8	432	1346	1544	1839	6.92e-19	86.6	neg	A_vulgare_v1_wVulC_10000merge_100junction_cha/LYUU01002088.1:843309-844655	HOST
A_vulgare_v1_wVulC_10000merge_100junction_cha/LYUU01002088.1:843309-844655	RXG55009.1	27.976	336	171	14	378	1196	171	498	4.12e-18	83.2	neg	A_vulgare_v1_wVulC_10000merge_100junction_cha/LYUU01002088.1:843309-844655	HOST
A_vulgare_v1_wVulC_10000merge_100junction_cha/LYUU01002088.1:843309-844655	RXG55009.1	27.234	235	151	6	663	1346	215	436	3.58e-18	83.2	neg	A_vulgare_v1_wVulC_10000merge_100junction_cha/LYUU01002088.1:843309-844655	HOST
A_vulgare_v1_wVulC_10000merge_100junction_cha/LYUU01002088.1:843309-844655	RXG71529.1	32.773	119	73	3	849	1199	232	345	1.43e-14	71.9	neg	A_vulgare_v1_wVulC_10000merge_100junction_cha/LYUU01002088.1:843309-844655	HOST
A_vulgare_v1_wVulC_10000merge_100junction_cha/LYUU01002088.1:843309-844655	RXG69859.1	27.536	345	198	16	291	1238	1319	1640	2.5e-13	69.7	neg	A_vulgare_v1_wVulC_10000merge_100junction_cha/LYUU01002088.1:843309-844655	HOST
A_vulgare_v1_wVulC_10000merge_100junction_cha/LYUU01002088.1:843309-844655	RXG58144.1	41.573	89	51	1	927	1193	33	120	2.33e-13	67.7	neg	A_vulgare_v1_wVulC_10000merge_100junction_cha/LYUU01002088.1:843309-844655	HOST
A_vulgare_v1_wVulC_10000merge_100junction_cha/LYUU01002088.1:843309-844655	RXG70334.1	32.258	155	88	5	741	1193	333	474	8.84e-11	61.5	neg	A_vulgare_v1_wVulC_10000merge_100junction_cha/LYUU01002088.1:843309-844655	HOST
A_vulgare_v1_wVulC_10000merge_100junction_cha/LYUU01002088.1:843309-844655	RXG61128.1	38.158	76	42	1	1035	1247	75	150	6.31e-07	46.9	neg	A_vulgare_v1_wVulC_10000merge_100junction_cha/LYUU01002088.1:843309-844655	HOST
A_vulgare_v1_wVulC_10000merge_100junction_cha/LYUU01002088.1:841879-843309	KLT21855.1	92.453	477	35	1	841879	843309	1	476	0.0	917.0	neg	A_vulgare_v1_wVulC_10000merge_100junction_cha/LYUU01002088.1:841879-843309	EE
A_vulgare_v1_wVulC_10000merge_100junction_cha/LYUU01002088.1:841492-843309	KLT22542.1	99.835	606	1	0	841492	843309	1	606	0.0	1251.0	neg	A_vulgare_v1_wVulC_10000merge_100junction_cha/LYUU01002088.1:841492-843309	EE
A_vulgare_v1_wVulC_10000merge_100junction_cha/LYUU01002088.1:839348-840778	KLT22539.1	99.581	477	2	0	839348	840778	1	477	0.0	987.0	neg	A_vulgare_v1_wVulC_10000merge_100junction_cha/LYUU01002088.1:839348-840778	EE
A_vulgare_v1_wVulC_10000merge_100junction_cha/LYUU01002088.1:838644-839333	KLT22703.1	74.783	230	58	0	838644	839333	1	230	0.0	345.0	neg	A_vulgare_v1_wVulC_10000merge_100junction_cha/LYUU01002088.1:838644-839333	EE
A_vulgare_v1_wVulC_10000merge_100junction_cha/LYUU01002088.1:837263-838630	KLT22170.1	99.561	456	2	0	837263	838630	1	456	0.0	918.0	pos	A_vulgare_v1_wVulC_10000merge_100junction_cha/LYUU01002088.1:837263-838630	EE
A_vulgare_v1_wVulC_10000merge_100junction_cha/LYUU01002088.1:836812-837183	KLT21852.1	59.677	124	41	1	836812	837183	228	342	2.8e-37	145.0	neg	A_vulgare_v1_wVulC_10000merge_100junction_cha/LYUU01002088.1:836812-837183	EE
A_vulgare_v1_wVulC_10000merge_100junction_cha/LYUU01002088.1:836797-837183	KLT22703.1	67.424	132	31	3	836797	837183	228	350	1.56e-43	163.0	neg	A_vulgare_v1_wVulC_10000merge_100junction_cha/LYUU01002088.1:836797-837183	EE
A_vulgare_v1_wVulC_10000merge_100junction_cha/LYUU01002088.1:835202-836200	KLT22534.1	98.799	333	4	0	835202	836200	1	333	0.0	692.0	neg	A_vulgare_v1_wVulC_10000merge_100junction_cha/LYUU01002088.1:835202-836200	EE
A_vulgare_v1_wVulC_10000merge_100junction_cha/LYUU01002088.1:835199-836209	KLT22151.1	94.362	337	19	0	835199	836209	23	359	0.0	677.0	neg	A_vulgare_v1_wVulC_10000merge_100junction_cha/LYUU01002088.1:835199-836209	EE
A_vulgare_v1_wVulC_10000merge_100junction_cha/LYUU01002088.1:830494-831657	KLT22524.1	100.0	388	0	0	830494	831657	1	388	0.0	805.0	neg	A_vulgare_v1_wVulC_10000merge_100junction_cha/LYUU01002088.1:830494-831657	EE
A_vulgare_v1_wVulC_10000merge_100junction_cha/LYUU01002088.1:830059-830268	KLT22030.1	37.143	70	44	0	830059	830268	883	952	2.04e-06	57.3	neg	A_vulgare_v1_wVulC_10000merge_100junction_cha/LYUU01002088.1:830059-830268	EE
A_vulgare_v1_wVulC_10000merge_100junction_cha/LYUU01002088.1:830059-830268	RXG55009.1	39.683	63	38	0	9	197	395	457	5.51e-12	56.7	neg	A_vulgare_v1_wVulC_10000merge_100junction_cha/LYUU01002088.1:830059-830268	HOST
A_vulgare_v1_wVulC_10000merge_100junction_cha/LYUU01002088.1:829921-830268	KLT22030.1	38.889	126	65	3	829921	830268	644	767	1.14e-12	77.8	neg	A_vulgare_v1_wVulC_10000merge_100junction_cha/LYUU01002088.1:829921-830268	EE
A_vulgare_v1_wVulC_10000merge_100junction_cha/LYUU01002088.1:829921-830268	RXG51805.1	32.727	110	72	2	3	332	8	115	5.37e-16	67.4	neg	A_vulgare_v1_wVulC_10000merge_100junction_cha/LYUU01002088.1:829921-830268	HOST
A_vulgare_v1_wVulC_10000merge_100junction_cha/LYUU01002088.1:829921-830268	RXG68416.1	40.845	71	42	0	135	347	77	147	1.22e-12	59.0	neg	A_vulgare_v1_wVulC_10000merge_100junction_cha/LYUU01002088.1:829921-830268	HOST
A_vulgare_v1_wVulC_10000merge_100junction_cha/LYUU01002088.1:829921-830268	RXG71003.1	40.816	49	29	0	201	347	394	442	7.15e-07	43.8	neg	A_vulgare_v1_wVulC_10000merge_100junction_cha/LYUU01002088.1:829921-830268	HOST
A_vulgare_v1_wVulC_10000merge_100junction_cha/LYUU01002088.1:829891-830268	KLT23343.1	34.921	126	79	2	829891	830268	799	921	9.61e-12	74.7	neg	A_vulgare_v1_wVulC_10000merge_100junction_cha/LYUU01002088.1:829891-830268	EE
A_vulgare_v1_wVulC_10000merge_100junction_cha/LYUU01002088.1:829891-830268	RXG51805.1	33.036	112	73	2	27	362	8	117	5.52e-17	70.2	neg	A_vulgare_v1_wVulC_10000merge_100junction_cha/LYUU01002088.1:829891-830268	HOST
A_vulgare_v1_wVulC_10000merge_100junction_cha/LYUU01002088.1:829891-830268	RXG68416.1	40.845	71	42	0	165	377	77	147	8.65e-13	59.5	neg	A_vulgare_v1_wVulC_10000merge_100junction_cha/LYUU01002088.1:829891-830268	HOST
A_vulgare_v1_wVulC_10000merge_100junction_cha/LYUU01002088.1:829891-830268	RXG53170.1	45.833	48	26	0	228	371	343	390	7.91e-06	41.3	neg	A_vulgare_v1_wVulC_10000merge_100junction_cha/LYUU01002088.1:829891-830268	HOST
A_vulgare_v1_wVulC_10000merge_100junction_cha/LYUU01002088.1:829328-829513	KLT22030.1	44.615	65	33	1	829328	829513	887	951	4.84e-06	55.9	neg	A_vulgare_v1_wVulC_10000merge_100junction_cha/LYUU01002088.1:829328-829513	EE
A_vulgare_v1_wVulC_10000merge_100junction_cha/LYUU01002088.1:829328-829513	RXG72823.1	41.27	63	34	1	6	185	187	249	6.26e-10	50.8	neg	A_vulgare_v1_wVulC_10000merge_100junction_cha/LYUU01002088.1:829328-829513	HOST
A_vulgare_v1_wVulC_10000merge_100junction_cha/LYUU01002088.1:829214-829510	KLT22979.1	34.314	102	63	2	829214	829510	54	154	2.95e-08	61.8	neg	A_vulgare_v1_wVulC_10000merge_100junction_cha/LYUU01002088.1:829214-829510	EE
A_vulgare_v1_wVulC_10000merge_100junction_cha/LYUU01002088.1:829214-829510	RXG55009.1	35.644	101	61	2	3	296	264	363	2.36e-12	59.0	neg	A_vulgare_v1_wVulC_10000merge_100junction_cha/LYUU01002088.1:829214-829510	HOST
A_vulgare_v1_wVulC_10000merge_100junction_cha/LYUU01002088.1:829214-829510	RXG68416.1	40.0	65	36	1	111	296	82	146	1.55e-07	44.6	neg	A_vulgare_v1_wVulC_10000merge_100junction_cha/LYUU01002088.1:829214-829510	HOST
A_vulgare_v1_wVulC_10000merge_100junction_cha/LYUU01002088.1:829160-829510	KLT22828.1	37.6	125	69	3	829160	829510	92	215	2.22e-09	64.9	neg	A_vulgare_v1_wVulC_10000merge_100junction_cha/LYUU01002088.1:829160-829510	EE
A_vulgare_v1_wVulC_10000merge_100junction_cha/LYUU01002088.1:829160-829510	RXG58580.1	37.168	113	65	3	24	350	31	141	3.09e-14	64.6	neg	A_vulgare_v1_wVulC_10000merge_100junction_cha/LYUU01002088.1:829160-829510	HOST
A_vulgare_v1_wVulC_10000merge_100junction_cha/LYUU01002088.1:829160-829510	RXG53170.1	44.872	78	39	2	126	350	313	389	1.53e-08	48.6	neg	A_vulgare_v1_wVulC_10000merge_100junction_cha/LYUU01002088.1:829160-829510	HOST
A_vulgare_v1_wVulC_10000merge_100junction_cha/LYUU01002088.1:829031-829510	KLT22828.1	31.288	163	103	3	829031	829510	158	314	1.21e-14	80.9	neg	A_vulgare_v1_wVulC_10000merge_100junction_cha/LYUU01002088.1:829031-829510	EE
A_vulgare_v1_wVulC_10000merge_100junction_cha/LYUU01002088.1:829031-829510	RXG58580.1	38.182	110	62	3	162	479	31	138	8.06e-18	75.9	neg	A_vulgare_v1_wVulC_10000merge_100junction_cha/LYUU01002088.1:829031-829510	HOST
A_vulgare_v1_wVulC_10000merge_100junction_cha/LYUU01002088.1:829031-829510	RXG53170.1	44.872	78	39	2	255	479	313	389	2.02e-11	58.1	neg	A_vulgare_v1_wVulC_10000merge_100junction_cha/LYUU01002088.1:829031-829510	HOST
A_vulgare_v1_wVulC_10000merge_100junction_cha/LYUU01002088.1:829031-829510	RXG57524.1	31.655	139	88	2	72	479	1326	1460	7.06e-09	51.1	neg	A_vulgare_v1_wVulC_10000merge_100junction_cha/LYUU01002088.1:829031-829510	HOST
A_vulgare_v1_wVulC_10000merge_100junction_cha/LYUU01002088.1:829031-829510	RXG53170.1	46.0	50	24	1	339	479	346	395	6.96e-08	48.0	neg	A_vulgare_v1_wVulC_10000merge_100junction_cha/LYUU01002088.1:829031-829510	HOST
A_vulgare_v1_wVulC_10000merge_100junction_cha/LYUU01002088.1:827673-828650	KLT22707.1	24.8	375	221	16	827673	828650	18	380	5.62e-07	58.7	neg	A_vulgare_v1_wVulC_10000merge_100junction_cha/LYUU01002088.1:827673-828650	EE
A_vulgare_v1_wVulC_10000merge_100junction_cha/LYUU01002088.1:827496-828674	KLT21745.1	90.633	395	35	1	827496	828674	1	395	0.0	750.0	neg	A_vulgare_v1_wVulC_10000merge_100junction_cha/LYUU01002088.1:827496-828674	EE
A_vulgare_v1_wVulC_10000merge_100junction_cha/LYUU01002088.1:827202-828695	KLT22520.1	94.578	498	27	0	827202	828695	1	498	0.0	978.0	neg	A_vulgare_v1_wVulC_10000merge_100junction_cha/LYUU01002088.1:827202-828695	EE
A_vulgare_v1_wVulC_10000merge_100junction_cha/LYUU01002088.1:822556-823932	KLT21830.1	97.603	459	11	0	822556	823932	1	459	0.0	881.0	pos	A_vulgare_v1_wVulC_10000merge_100junction_cha/LYUU01002088.1:822556-823932	EE
A_vulgare_v1_wVulC_10000merge_100junction_cha/LYUU01002088.1:822487-823932	KLT22398.1	97.718	482	11	0	822487	823932	1	482	0.0	929.0	pos	A_vulgare_v1_wVulC_10000merge_100junction_cha/LYUU01002088.1:822487-823932	EE
A_vulgare_v1_wVulC_10000merge_100junction_cha/LYUU01002088.1:820566-821717	KLT22401.1	99.74	384	1	0	820566	821717	1	384	0.0	800.0	pos	A_vulgare_v1_wVulC_10000merge_100junction_cha/LYUU01002088.1:820566-821717	EE
A_vulgare_v1_wVulC_10000merge_100junction_cha/LYUU01002088.1:819520-820530	KLT22402.1	100.0	337	0	0	819520	820530	1	337	0.0	704.0	pos	A_vulgare_v1_wVulC_10000merge_100junction_cha/LYUU01002088.1:819520-820530	EE
A_vulgare_v1_wVulC_10000merge_100junction_cha/LYUU01002088.1:818143-819507	KLT22403.1	99.78	455	1	0	818143	819507	1	455	0.0	926.0	pos	A_vulgare_v1_wVulC_10000merge_100junction_cha/LYUU01002088.1:818143-819507	EE
A_vulgare_v1_wVulC_10000merge_100junction_cha/LYUU01002088.1:815606-816376	KLT22402.1	28.205	273	167	10	815606	816376	16	275	2.1e-07	58.1	neg	A_vulgare_v1_wVulC_10000merge_100junction_cha/LYUU01002088.1:815606-816376	EE
A_vulgare_v1_wVulC_10000merge_100junction_cha/LYUU01002088.1:805259-805378	KLT22221.1	86.047	43	3	1	805259	805378	30	72	1.71e-25	77.5	neg	A_vulgare_v1_wVulC_10000merge_100junction_cha/LYUU01002088.1:805259-805378	EE
A_vulgare_v1_wVulC_10000merge_100junction_cha/LYUU01002088.1:804931-805257	KLT22221.1	40.0	120	56	5	804931	805257	76	190	1.71e-25	62.1	neg	A_vulgare_v1_wVulC_10000merge_100junction_cha/LYUU01002088.1:804931-805257	EE
A_vulgare_v1_wVulC_10000merge_100junction_cha/LYUU01002088.1:804447-804977	KLT22221.1	75.41	183	39	2	804447	804977	175	357	0.0	283.0	neg	A_vulgare_v1_wVulC_10000merge_100junction_cha/LYUU01002088.1:804447-804977	EE
A_vulgare_v1_wVulC_10000merge_100junction_cha/LYUU01002088.1:804447-804977	RXG51803.1	25.455	165	110	6	48	509	671	833	5.06e-08	48.9	neg	A_vulgare_v1_wVulC_10000merge_100junction_cha/LYUU01002088.1:804447-804977	HOST
A_vulgare_v1_wVulC_10000merge_100junction_cha/LYUU01002088.1:803891-804358	KLT22758.1	33.333	156	91	4	803891	804358	162	304	1.3e-12	73.0	neg	A_vulgare_v1_wVulC_10000merge_100junction_cha/LYUU01002088.1:803891-804358	EE
A_vulgare_v1_wVulC_10000merge_100junction_cha/LYUU01002088.1:803891-804358	RXG60990.1	38.462	65	40	0	246	440	52	116	4.72e-07	43.5	neg	A_vulgare_v1_wVulC_10000merge_100junction_cha/LYUU01002088.1:803891-804358	HOST
A_vulgare_v1_wVulC_10000merge_100junction_cha/LYUU01002088.1:803447-804331	KLT22758.1	41.946	298	157	4	803447	804331	16	300	0.0	205.0	neg	A_vulgare_v1_wVulC_10000merge_100junction_cha/LYUU01002088.1:803447-804331	EE
A_vulgare_v1_wVulC_10000merge_100junction_cha/LYUU01002088.1:803447-804331	RXG60990.1	33.333	75	47	1	267	482	29	103	2.47e-06	43.5	neg	A_vulgare_v1_wVulC_10000merge_100junction_cha/LYUU01002088.1:803447-804331	HOST
A_vulgare_v1_wVulC_10000merge_100junction_cha/LYUU01002088.1:803447-804331	RXG60990.1	38.462	65	40	0	690	884	52	116	8.94e-06	41.8	neg	A_vulgare_v1_wVulC_10000merge_100junction_cha/LYUU01002088.1:803447-804331	HOST
A_vulgare_v1_wVulC_10000merge_100junction_cha/LYUU01002088.1:801387-802094	KLT22398.1	30.682	264	149	9	801387	802094	178	435	1.66e-15	84.3	neg	A_vulgare_v1_wVulC_10000merge_100junction_cha/LYUU01002088.1:801387-802094	EE
A_vulgare_v1_wVulC_10000merge_100junction_cha/LYUU01002088.1:800408-801292	KLT22758.1	42.193	301	157	6	800408	801292	12	301	0.0	213.0	neg	A_vulgare_v1_wVulC_10000merge_100junction_cha/LYUU01002088.1:800408-801292	EE
A_vulgare_v1_wVulC_10000merge_100junction_cha/LYUU01002088.1:799443-800363	KLT22758.1	85.993	307	40	1	799443	800363	1	304	0.0	547.0	neg	A_vulgare_v1_wVulC_10000merge_100junction_cha/LYUU01002088.1:799443-800363	EE
A_vulgare_v1_wVulC_10000merge_100junction_cha/LYUU01002088.1:797145-797465	RXG72823.1	39.216	102	60	2	3	305	631	731	9.95e-15	66.0	pos	A_vulgare_v1_wVulC_10000merge_100junction_cha/LYUU01002088.1:797145-797465	HOST
A_vulgare_v1_wVulC_10000merge_100junction_cha/LYUU01002088.1:797145-797465	KLT22030.1	37.037	108	66	2	797145	797465	859	965	3.73e-08	62.9	pos	A_vulgare_v1_wVulC_10000merge_100junction_cha/LYUU01002088.1:797145-797465	EE
A_vulgare_v1_wVulC_10000merge_100junction_cha/LYUU01002088.1:797145-797465	RXG61433.1	47.5	40	21	0	201	320	72	111	4.19e-07	43.5	pos	A_vulgare_v1_wVulC_10000merge_100junction_cha/LYUU01002088.1:797145-797465	HOST
A_vulgare_v1_wVulC_10000merge_100junction_cha/LYUU01002088.1:796053-796991	KLT21887.1	77.389	314	70	1	796053	796991	1	314	0.0	520.0	pos	A_vulgare_v1_wVulC_10000merge_100junction_cha/LYUU01002088.1:796053-796991	EE
A_vulgare_v1_wVulC_10000merge_100junction_cha/LYUU01002088.1:793050-795371	KLT21886.1	89.406	774	74	3	793050	795371	1	766	0.0	1408.0	pos	A_vulgare_v1_wVulC_10000merge_100junction_cha/LYUU01002088.1:793050-795371	EE
A_vulgare_v1_wVulC_10000merge_100junction_cha/LYUU01002088.1:791533-792087	KLT22675.1	97.838	185	4	0	791533	792087	209	393	0.0	384.0	pos	A_vulgare_v1_wVulC_10000merge_100junction_cha/LYUU01002088.1:791533-792087	EE
A_vulgare_v1_wVulC_10000merge_100junction_cha/LYUU01002088.1:790910-791548	KLT22675.1	99.531	213	1	0	790910	791548	1	213	0.0	424.0	pos	A_vulgare_v1_wVulC_10000merge_100junction_cha/LYUU01002088.1:790910-791548	EE
A_vulgare_v1_wVulC_10000merge_100junction_cha/LYUU01002088.1:790895-791548	KLT21882.1	85.068	221	25	3	790895	791548	5	220	0.0	363.0	pos	A_vulgare_v1_wVulC_10000merge_100junction_cha/LYUU01002088.1:790895-791548	EE
A_vulgare_v1_wVulC_10000merge_100junction_cha/LYUU01002088.1:788874-790289	KLT22677.1	96.186	472	14	1	788874	790289	3	470	0.0	939.0	pos	A_vulgare_v1_wVulC_10000merge_100junction_cha/LYUU01002088.1:788874-790289	EE
A_vulgare_v1_wVulC_10000merge_100junction_cha/LYUU01002088.1:787884-788660	KLT22367.1	95.753	259	11	0	787884	788660	136	394	0.0	506.0	pos	A_vulgare_v1_wVulC_10000merge_100junction_cha/LYUU01002088.1:787884-788660	EE
A_vulgare_v1_wVulC_10000merge_100junction_cha/LYUU01002088.1:786454-786651	KLT22367.1	86.364	66	9	0	786454	786651	2	67	4.6000000000000015e-22	102.0	pos	A_vulgare_v1_wVulC_10000merge_100junction_cha/LYUU01002088.1:786454-786651	EE
A_vulgare_v1_wVulC_10000merge_100junction_cha/LYUU01002088.1:784511-786418	KLT22779.1	93.136	641	39	3	784511	786418	1	641	0.0	1234.0	pos	A_vulgare_v1_wVulC_10000merge_100junction_cha/LYUU01002088.1:784511-786418	EE
A_vulgare_v1_wVulC_10000merge_100junction_cha/LYUU01002088.1:782237-783037	KLT22683.1	100.0	267	0	0	782237	783037	1	267	0.0	560.0	neg	A_vulgare_v1_wVulC_10000merge_100junction_cha/LYUU01002088.1:782237-783037	EE
A_vulgare_v1_wVulC_10000merge_100junction_cha/LYUU01002088.1:781407-782210	KLT22684.1	100.0	268	0	0	781407	782210	1	268	0.0	554.0	neg	A_vulgare_v1_wVulC_10000merge_100junction_cha/LYUU01002088.1:781407-782210	EE
A_vulgare_v1_wVulC_10000merge_100junction_cha/LYUU01002088.1:780453-780662	KLT22687.1	42.466	73	39	1	780453	780662	21	93	5.67e-10	68.3	neg	A_vulgare_v1_wVulC_10000merge_100junction_cha/LYUU01002088.1:780453-780662	EE
A_vulgare_v1_wVulC_10000merge_100junction_cha/LYUU01002088.1:779661-780872	KLT22686.1	99.752	404	1	0	779661	780872	1	404	0.0	831.0	neg	A_vulgare_v1_wVulC_10000merge_100junction_cha/LYUU01002088.1:779661-780872	EE
A_vulgare_v1_wVulC_10000merge_100junction_cha/LYUU01002088.1:779337-779555	KLT22686.1	42.466	73	39	1	779337	779555	71	140	1.08e-10	68.8	neg	A_vulgare_v1_wVulC_10000merge_100junction_cha/LYUU01002088.1:779337-779555	EE
A_vulgare_v1_wVulC_10000merge_100junction_cha/LYUU01002088.1:777900-778685	KLT22684.1	59.924	262	100	2	777900	778685	9	265	0.0	325.0	neg	A_vulgare_v1_wVulC_10000merge_100junction_cha/LYUU01002088.1:777900-778685	EE
A_vulgare_v1_wVulC_10000merge_100junction_cha/LYUU01002088.1:777471-779615	KLT22687.1	100.0	715	0	0	777471	779615	1	715	0.0	1495.0	neg	A_vulgare_v1_wVulC_10000merge_100junction_cha/LYUU01002088.1:777471-779615	EE
A_vulgare_v1_wVulC_10000merge_100junction_cha/LYUU01002088.1:775168-776583	KLT22689.1	99.364	472	3	0	775168	776583	1	472	0.0	970.0	neg	A_vulgare_v1_wVulC_10000merge_100junction_cha/LYUU01002088.1:775168-776583	EE
A_vulgare_v1_wVulC_10000merge_100junction_cha/LYUU01002088.1:773666-774496	KLT22891.1	42.599	277	146	3	773666	774496	5	268	0.0	222.0	pos	A_vulgare_v1_wVulC_10000merge_100junction_cha/LYUU01002088.1:773666-774496	EE
A_vulgare_v1_wVulC_10000merge_100junction_cha/LYUU01002088.1:773402-774514	KLT22690.1	100.0	371	0	0	773402	774514	1	371	0.0	766.0	pos	A_vulgare_v1_wVulC_10000merge_100junction_cha/LYUU01002088.1:773402-774514	EE
A_vulgare_v1_wVulC_10000merge_100junction_cha/LYUU01002088.1:772216-773433	KLT22691.1	99.024	410	0	1	772216	773433	1	410	0.0	839.0	pos	A_vulgare_v1_wVulC_10000merge_100junction_cha/LYUU01002088.1:772216-773433	EE
A_vulgare_v1_wVulC_10000merge_100junction_cha/LYUU01002088.1:770213-771421	KLT22693.1	100.0	403	0	0	770213	771421	1	403	0.0	841.0	neg	A_vulgare_v1_wVulC_10000merge_100junction_cha/LYUU01002088.1:770213-771421	EE
A_vulgare_v1_wVulC_10000merge_100junction_cha/LYUU01002088.1:768546-770096	KLT22794.1	62.41	556	152	11	768546	770096	22	559	0.0	572.0	neg	A_vulgare_v1_wVulC_10000merge_100junction_cha/LYUU01002088.1:768546-770096	EE
A_vulgare_v1_wVulC_10000merge_100junction_cha/LYUU01002088.1:768243-770078	KLT22694.1	100.0	612	0	0	768243	770078	1	612	0.0	1236.0	neg	A_vulgare_v1_wVulC_10000merge_100junction_cha/LYUU01002088.1:768243-770078	EE
A_vulgare_v1_wVulC_10000merge_100junction_cha/LYUU01002088.1:767447-767560	KLT22157.1	100.0	38	0	0	767447	767560	1	38	0.0	88.2	neg	A_vulgare_v1_wVulC_10000merge_100junction_cha/LYUU01002088.1:767447-767560	EE
A_vulgare_v1_wVulC_10000merge_100junction_cha/LYUU01002088.1:767100-767402	KLT21856.1	91.089	101	9	0	767100	767402	1	101	0.0	190.0	neg	A_vulgare_v1_wVulC_10000merge_100junction_cha/LYUU01002088.1:767100-767402	EE
A_vulgare_v1_wVulC_10000merge_100junction_cha/LYUU01002088.1:767100-767402	RXG69859.1	35.443	79	45	1	33	251	1577	1655	6.54e-10	52.2	neg	A_vulgare_v1_wVulC_10000merge_100junction_cha/LYUU01002088.1:767100-767402	HOST
A_vulgare_v1_wVulC_10000merge_100junction_cha/LYUU01002088.1:766742-767110	RXG72823.1	35.246	122	68	5	6	365	632	744	1.42e-11	57.6	neg	A_vulgare_v1_wVulC_10000merge_100junction_cha/LYUU01002088.1:766742-767110	HOST
A_vulgare_v1_wVulC_10000merge_100junction_cha/LYUU01002088.1:766742-767110	KLT22060.1	31.2	125	76	3	766742	767110	52	168	3.33e-07	57.3	neg	A_vulgare_v1_wVulC_10000merge_100junction_cha/LYUU01002088.1:766742-767110	EE
A_vulgare_v1_wVulC_10000merge_100junction_cha/LYUU01002088.1:766604-767107	KLT22828.1	30.168	179	105	5	766604	767107	131	300	1.08e-09	65.7	neg	A_vulgare_v1_wVulC_10000merge_100junction_cha/LYUU01002088.1:766604-767107	EE
A_vulgare_v1_wVulC_10000merge_100junction_cha/LYUU01002088.1:766604-767107	RXG55009.1	25.0	176	112	5	9	503	303	469	2.28e-12	61.2	neg	A_vulgare_v1_wVulC_10000merge_100junction_cha/LYUU01002088.1:766604-767107	HOST
A_vulgare_v1_wVulC_10000merge_100junction_cha/LYUU01002088.1:766604-767107	RXG72823.1	34.375	128	73	5	126	503	632	750	3.15e-11	57.9	neg	A_vulgare_v1_wVulC_10000merge_100junction_cha/LYUU01002088.1:766604-767107	HOST
A_vulgare_v1_wVulC_10000merge_100junction_cha/LYUU01002088.1:766550-767104	RXG55009.1	29.255	188	95	7	3	554	204	357	8.2e-15	68.5	neg	A_vulgare_v1_wVulC_10000merge_100junction_cha/LYUU01002088.1:766550-767104	HOST
A_vulgare_v1_wVulC_10000merge_100junction_cha/LYUU01002088.1:766550-767104	KLT22828.1	30.0	200	112	10	766550	767104	99	285	6.64e-09	63.5	neg	A_vulgare_v1_wVulC_10000merge_100junction_cha/LYUU01002088.1:766550-767104	EE
A_vulgare_v1_wVulC_10000merge_100junction_cha/LYUU01002088.1:766550-767104	RXG72823.1	33.858	127	73	5	180	554	633	750	6.53e-10	54.8	neg	A_vulgare_v1_wVulC_10000merge_100junction_cha/LYUU01002088.1:766550-767104	HOST
A_vulgare_v1_wVulC_10000merge_100junction_cha/LYUU01002088.1:766487-766963	KLT22157.1	41.714	175	85	4	766487	766963	4	177	1.48e-29	126.0	neg	A_vulgare_v1_wVulC_10000merge_100junction_cha/LYUU01002088.1:766487-766963	EE
A_vulgare_v1_wVulC_10000merge_100junction_cha/LYUU01002088.1:766487-766963	RXG69859.1	30.682	176	99	6	3	464	1508	1682	2.89e-12	60.7	neg	A_vulgare_v1_wVulC_10000merge_100junction_cha/LYUU01002088.1:766487-766963	HOST
A_vulgare_v1_wVulC_10000merge_100junction_cha/LYUU01002088.1:766487-766963	RXG61433.1	31.405	121	64	5	111	428	62	178	1.07e-07	46.3	neg	A_vulgare_v1_wVulC_10000merge_100junction_cha/LYUU01002088.1:766487-766963	HOST
A_vulgare_v1_wVulC_10000merge_100junction_cha/LYUU01002088.1:766112-767107	KLT21856.1	93.976	332	20	0	766112	767107	102	433	0.0	650.0	neg	A_vulgare_v1_wVulC_10000merge_100junction_cha/LYUU01002088.1:766112-767107	EE
A_vulgare_v1_wVulC_10000merge_100junction_cha/LYUU01002088.1:766112-767107	RXG69859.1	28.07	228	119	6	321	962	1508	1704	3.22e-15	73.6	neg	A_vulgare_v1_wVulC_10000merge_100junction_cha/LYUU01002088.1:766112-767107	HOST
A_vulgare_v1_wVulC_10000merge_100junction_cha/LYUU01002088.1:766112-767107	RXG72823.1	31.217	189	114	7	438	995	479	654	6.17e-14	69.7	neg	A_vulgare_v1_wVulC_10000merge_100junction_cha/LYUU01002088.1:766112-767107	HOST
A_vulgare_v1_wVulC_10000merge_100junction_cha/LYUU01002088.1:766112-767107	RXG72823.1	34.677	124	70	5	630	995	632	746	5.8e-10	57.9	neg	A_vulgare_v1_wVulC_10000merge_100junction_cha/LYUU01002088.1:766112-767107	HOST
A_vulgare_v1_wVulC_10000merge_100junction_cha/LYUU01002088.1:766112-767107	RXG57524.1	25.296	253	165	6	294	995	1433	1680	1.77e-09	56.4	neg	A_vulgare_v1_wVulC_10000merge_100junction_cha/LYUU01002088.1:766112-767107	HOST
A_vulgare_v1_wVulC_10000merge_100junction_cha/LYUU01002088.1:765948-766112	KLT22698.1	96.364	55	2	0	765948	766112	1	55	9.06e-25	112.0	neg	A_vulgare_v1_wVulC_10000merge_100junction_cha/LYUU01002088.1:765948-766112	EE
A_vulgare_v1_wVulC_10000merge_100junction_cha/LYUU01002088.1:764612-765970	KLT21855.1	94.934	454	22	1	764612	765970	51	504	0.0	890.0	neg	A_vulgare_v1_wVulC_10000merge_100junction_cha/LYUU01002088.1:764612-765970	EE
A_vulgare_v1_wVulC_10000merge_100junction_cha/LYUU01002088.1:764308-764694	KLT22156.1	98.45	129	2	0	764308	764694	479	607	0.0	260.0	neg	A_vulgare_v1_wVulC_10000merge_100junction_cha/LYUU01002088.1:764308-764694	EE
A_vulgare_v1_wVulC_10000merge_100junction_cha/LYUU01002088.1:763038-763847	KLT22701.1	100.0	270	0	0	763038	763847	1	270	0.0	561.0	neg	A_vulgare_v1_wVulC_10000merge_100junction_cha/LYUU01002088.1:763038-763847	EE
A_vulgare_v1_wVulC_10000merge_100junction_cha/LYUU01002088.1:761641-763035	KLT22154.1	94.658	468	22	1	761641	763035	1	468	0.0	927.0	neg	A_vulgare_v1_wVulC_10000merge_100junction_cha/LYUU01002088.1:761641-763035	EE
A_vulgare_v1_wVulC_10000merge_100junction_cha/LYUU01002088.1:760604-761638	KLT21852.1	87.536	345	40	1	760604	761638	1	342	0.0	594.0	neg	A_vulgare_v1_wVulC_10000merge_100junction_cha/LYUU01002088.1:760604-761638	EE
A_vulgare_v1_wVulC_10000merge_100junction_cha/LYUU01002088.1:760589-761638	KLT22703.1	100.0	350	0	0	760589	761638	1	350	0.0	694.0	neg	A_vulgare_v1_wVulC_10000merge_100junction_cha/LYUU01002088.1:760589-761638	EE
A_vulgare_v1_wVulC_10000merge_100junction_cha/LYUU01002088.1:759145-760143	KLT22705.1	98.198	333	6	0	759145	760143	1	333	0.0	688.0	neg	A_vulgare_v1_wVulC_10000merge_100junction_cha/LYUU01002088.1:759145-760143	EE
A_vulgare_v1_wVulC_10000merge_100junction_cha/LYUU01002088.1:757641-758729	KLT21745.1	24.533	375	222	17	757641	758729	9	334	8.41e-08	59.8	neg	A_vulgare_v1_wVulC_10000merge_100junction_cha/LYUU01002088.1:757641-758729	EE
A_vulgare_v1_wVulC_10000merge_100junction_cha/LYUU01002088.1:756732-758780	KLT22707.1	100.0	683	0	0	756732	758780	1	683	0.0	1417.0	neg	A_vulgare_v1_wVulC_10000merge_100junction_cha/LYUU01002088.1:756732-758780	EE
A_vulgare_v1_wVulC_10000merge_100junction_cha/LYUU01002088.1:752019-753182	KLT22524.1	100.0	388	0	0	752019	753182	1	388	0.0	805.0	neg	A_vulgare_v1_wVulC_10000merge_100junction_cha/LYUU01002088.1:752019-753182	EE
A_vulgare_v1_wVulC_10000merge_100junction_cha/LYUU01002088.1:751545-751793	KLT22157.1	41.379	87	47	2	751545	751793	115	201	4.03e-08	61.5	neg	A_vulgare_v1_wVulC_10000merge_100junction_cha/LYUU01002088.1:751545-751793	EE
A_vulgare_v1_wVulC_10000merge_100junction_cha/LYUU01002088.1:751545-751793	RXG68416.1	39.437	71	43	0	36	248	77	147	1.88e-12	57.3	neg	A_vulgare_v1_wVulC_10000merge_100junction_cha/LYUU01002088.1:751545-751793	HOST
A_vulgare_v1_wVulC_10000merge_100junction_cha/LYUU01002088.1:751545-751793	RXG71003.1	42.857	49	28	0	102	248	394	442	5.02e-08	46.0	neg	A_vulgare_v1_wVulC_10000merge_100junction_cha/LYUU01002088.1:751545-751793	HOST
A_vulgare_v1_wVulC_10000merge_100junction_cha/LYUU01002088.1:751446-751793	KLT22030.1	39.683	126	64	3	751446	751793	644	767	4.59e-14	82.3	neg	A_vulgare_v1_wVulC_10000merge_100junction_cha/LYUU01002088.1:751446-751793	EE
A_vulgare_v1_wVulC_10000merge_100junction_cha/LYUU01002088.1:751446-751793	RXG71003.1	39.474	114	66	2	3	344	329	439	2.04e-15	68.0	neg	A_vulgare_v1_wVulC_10000merge_100junction_cha/LYUU01002088.1:751446-751793	HOST
A_vulgare_v1_wVulC_10000merge_100junction_cha/LYUU01002088.1:751446-751793	RXG59033.1	47.761	67	35	0	144	344	128	194	8.43e-13	59.5	neg	A_vulgare_v1_wVulC_10000merge_100junction_cha/LYUU01002088.1:751446-751793	HOST
A_vulgare_v1_wVulC_10000merge_100junction_cha/LYUU01002088.1:751446-751793	RXG71003.1	42.857	49	28	0	201	347	394	442	1.62e-07	45.8	neg	A_vulgare_v1_wVulC_10000merge_100junction_cha/LYUU01002088.1:751446-751793	HOST
A_vulgare_v1_wVulC_10000merge_100junction_cha/LYUU01002088.1:750810-751793	KLT23340.1	27.3	337	227	8	750810	751793	12	339	2.26e-17	88.2	neg	A_vulgare_v1_wVulC_10000merge_100junction_cha/LYUU01002088.1:750810-751793	EE
A_vulgare_v1_wVulC_10000merge_100junction_cha/LYUU01002088.1:750810-751793	RXG72823.1	38.71	124	71	3	615	980	467	587	4.69e-16	75.9	neg	A_vulgare_v1_wVulC_10000merge_100junction_cha/LYUU01002088.1:750810-751793	HOST
A_vulgare_v1_wVulC_10000merge_100junction_cha/LYUU01002088.1:750810-751793	RXG53170.1	40.65	123	55	7	3	323	267	387	7.92e-13	65.7	neg	A_vulgare_v1_wVulC_10000merge_100junction_cha/LYUU01002088.1:750810-751793	HOST
A_vulgare_v1_wVulC_10000merge_100junction_cha/LYUU01002088.1:750810-751793	RXG72823.1	29.167	168	93	5	546	983	567	730	3.27e-11	61.5	neg	A_vulgare_v1_wVulC_10000merge_100junction_cha/LYUU01002088.1:750810-751793	HOST
A_vulgare_v1_wVulC_10000merge_100junction_cha/LYUU01002088.1:750810-751793	RXG59033.1	47.761	67	35	0	780	980	128	194	3.36e-11	59.5	neg	A_vulgare_v1_wVulC_10000merge_100junction_cha/LYUU01002088.1:750810-751793	HOST
A_vulgare_v1_wVulC_10000merge_100junction_cha/LYUU01002088.1:750810-751793	RXG61156.1	25.269	186	133	3	414	971	449	628	2.93e-08	52.8	neg	A_vulgare_v1_wVulC_10000merge_100junction_cha/LYUU01002088.1:750810-751793	HOST
A_vulgare_v1_wVulC_10000merge_100junction_cha/LYUU01002088.1:750708-751076	KLT22828.1	38.095	126	73	3	750708	751076	144	267	2.65e-13	76.7	neg	A_vulgare_v1_wVulC_10000merge_100junction_cha/LYUU01002088.1:750708-751076	EE
A_vulgare_v1_wVulC_10000merge_100junction_cha/LYUU01002088.1:750708-751076	RXG55009.1	34.4	125	78	2	3	368	216	339	4.03e-15	67.7	neg	A_vulgare_v1_wVulC_10000merge_100junction_cha/LYUU01002088.1:750708-751076	HOST
A_vulgare_v1_wVulC_10000merge_100junction_cha/LYUU01002088.1:750708-751076	RXG55009.1	41.558	77	41	2	105	326	395	470	4.24e-09	50.5	neg	A_vulgare_v1_wVulC_10000merge_100junction_cha/LYUU01002088.1:750708-751076	HOST
A_vulgare_v1_wVulC_10000merge_100junction_cha/LYUU01002088.1:750678-751043	KLT23343.1	33.071	127	79	3	750678	751043	899	1024	3.8e-10	69.4	neg	A_vulgare_v1_wVulC_10000merge_100junction_cha/LYUU01002088.1:750678-751043	EE
A_vulgare_v1_wVulC_10000merge_100junction_cha/LYUU01002088.1:750678-751043	RXG55009.1	36.364	110	66	2	33	353	363	471	3.73e-15	67.7	neg	A_vulgare_v1_wVulC_10000merge_100junction_cha/LYUU01002088.1:750678-751043	HOST
A_vulgare_v1_wVulC_10000merge_100junction_cha/LYUU01002088.1:750678-751043	RXG55009.1	41.558	77	41	2	135	356	395	470	4.64e-09	50.3	neg	A_vulgare_v1_wVulC_10000merge_100junction_cha/LYUU01002088.1:750678-751043	HOST
A_vulgare_v1_wVulC_10000merge_100junction_cha/LYUU01002088.1:750576-751037	RXG58580.1	34.783	115	69	3	123	455	31	143	2.58e-17	74.5	neg	A_vulgare_v1_wVulC_10000merge_100junction_cha/LYUU01002088.1:750576-751037	HOST
A_vulgare_v1_wVulC_10000merge_100junction_cha/LYUU01002088.1:750576-751037	RXG55009.1	35.772	123	74	3	99	455	363	484	2.87e-15	68.8	neg	A_vulgare_v1_wVulC_10000merge_100junction_cha/LYUU01002088.1:750576-751037	HOST
A_vulgare_v1_wVulC_10000merge_100junction_cha/LYUU01002088.1:750576-751037	KLT22979.1	32.704	159	101	4	750576	751037	261	418	3.15e-06	55.3	neg	A_vulgare_v1_wVulC_10000merge_100junction_cha/LYUU01002088.1:750576-751037	EE
A_vulgare_v1_wVulC_10000merge_100junction_cha/LYUU01002088.1:750576-751037	RXG55009.1	46.774	62	30	1	282	458	395	456	6.82e-09	50.8	neg	A_vulgare_v1_wVulC_10000merge_100junction_cha/LYUU01002088.1:750576-751037	HOST
A_vulgare_v1_wVulC_10000merge_100junction_cha/LYUU01002088.1:748981-749964	KLT21848.1	25.201	373	224	15	748981	749964	18	380	1.2e-09	67.1	neg	A_vulgare_v1_wVulC_10000merge_100junction_cha/LYUU01002088.1:748981-749964	EE
A_vulgare_v1_wVulC_10000merge_100junction_cha/LYUU01002088.1:748795-749988	KLT21745.1	89.447	398	39	2	748795	749988	1	395	0.0	737.0	neg	A_vulgare_v1_wVulC_10000merge_100junction_cha/LYUU01002088.1:748795-749988	EE
A_vulgare_v1_wVulC_10000merge_100junction_cha/LYUU01002088.1:748501-749988	KLT21834.1	88.71	496	51	3	748501	749988	1	491	0.0	906.0	neg	A_vulgare_v1_wVulC_10000merge_100junction_cha/LYUU01002088.1:748501-749988	EE
A_vulgare_v1_wVulC_10000merge_100junction_cha/LYUU01002088.1:748492-749991	KLT22520.1	89.6	500	47	3	748492	749991	7	501	0.0	917.0	neg	A_vulgare_v1_wVulC_10000merge_100junction_cha/LYUU01002088.1:748492-749991	EE
A_vulgare_v1_wVulC_10000merge_100junction_cha/LYUU01002088.1:744364-745392	KLT21591.1	100.0	343	0	0	744364	745392	1	343	0.0	700.0	pos	A_vulgare_v1_wVulC_10000merge_100junction_cha/LYUU01002088.1:744364-745392	EE
A_vulgare_v1_wVulC_10000merge_100junction_cha/LYUU01002088.1:744364-745392	RXG62103.1	99.492	197	1	0	438	1028	1	197	0.0	412.0	pos	A_vulgare_v1_wVulC_10000merge_100junction_cha/LYUU01002088.1:744364-745392	HOST
A_vulgare_v1_wVulC_10000merge_100junction_cha/LYUU01002088.1:744364-745392	RXG62105.1	98.592	142	2	0	3	428	2	143	0.0	274.0	pos	A_vulgare_v1_wVulC_10000merge_100junction_cha/LYUU01002088.1:744364-745392	HOST
A_vulgare_v1_wVulC_10000merge_100junction_cha/LYUU01002088.1:744364-745392	RXG54521.1	45.2	250	128	5	285	1010	47	295	0.0	229.0	pos	A_vulgare_v1_wVulC_10000merge_100junction_cha/LYUU01002088.1:744364-745392	HOST
A_vulgare_v1_wVulC_10000merge_100junction_cha/LYUU01002088.1:744364-745392	RXG52392.1	44.706	170	88	3	516	1010	1	169	0.0	154.0	pos	A_vulgare_v1_wVulC_10000merge_100junction_cha/LYUU01002088.1:744364-745392	HOST
A_vulgare_v1_wVulC_10000merge_100junction_cha/LYUU01002088.1:744364-745392	RXG57600.1	35.227	88	52	2	678	926	1	88	3.11e-13	62.6	pos	A_vulgare_v1_wVulC_10000merge_100junction_cha/LYUU01002088.1:744364-745392	HOST
A_vulgare_v1_wVulC_10000merge_100junction_cha/LYUU01002088.1:742938-744287	KLT21590.1	99.778	450	1	0	742938	744287	1	450	0.0	899.0	neg	A_vulgare_v1_wVulC_10000merge_100junction_cha/LYUU01002088.1:742938-744287	EE
A_vulgare_v1_wVulC_10000merge_100junction_cha/LYUU01002088.1:741626-742210	KLT23379.1	28.571	196	126	7	741626	742210	308	490	3.84e-07	59.3	pos	A_vulgare_v1_wVulC_10000merge_100junction_cha/LYUU01002088.1:741626-742210	EE
A_vulgare_v1_wVulC_10000merge_100junction_cha/LYUU01002088.1:741008-742834	KLT21589.1	100.0	609	0	0	741008	742834	1	609	0.0	1254.0	pos	A_vulgare_v1_wVulC_10000merge_100junction_cha/LYUU01002088.1:741008-742834	EE
A_vulgare_v1_wVulC_10000merge_100junction_cha/LYUU01002088.1:741008-742834	RXG70194.1	43.939	132	70	2	18	401	16	147	1.1600000000000001e-29	121.0	pos	A_vulgare_v1_wVulC_10000merge_100junction_cha/LYUU01002088.1:741008-742834	HOST
A_vulgare_v1_wVulC_10000merge_100junction_cha/LYUU01002088.1:739183-739938	KLT21944.1	69.444	252	73	2	739183	739938	152	399	0.0	342.0	pos	A_vulgare_v1_wVulC_10000merge_100junction_cha/LYUU01002088.1:739183-739938	EE
A_vulgare_v1_wVulC_10000merge_100junction_cha/LYUU01002088.1:738983-739183	KLT22501.1	79.104	67	14	0	738983	739183	83	149	0.0	112.0	pos	A_vulgare_v1_wVulC_10000merge_100junction_cha/LYUU01002088.1:738983-739183	EE
A_vulgare_v1_wVulC_10000merge_100junction_cha/LYUU01002088.1:738820-739011	KLT21944.1	78.125	64	13	1	738820	739011	27	89	1.56e-25	112.0	pos	A_vulgare_v1_wVulC_10000merge_100junction_cha/LYUU01002088.1:738820-739011	EE
A_vulgare_v1_wVulC_10000merge_100junction_cha/LYUU01002088.1:734650-736353	KLT23116.1	100.0	568	0	0	734650	736353	1	568	0.0	1176.0	pos	A_vulgare_v1_wVulC_10000merge_100junction_cha/LYUU01002088.1:734650-736353	EE
A_vulgare_v1_wVulC_10000merge_100junction_cha/LYUU01002088.1:734650-736353	RXG69134.1	26.159	302	184	10	357	1226	135	409	7.08e-09	56.2	pos	A_vulgare_v1_wVulC_10000merge_100junction_cha/LYUU01002088.1:734650-736353	HOST
A_vulgare_v1_wVulC_10000merge_100junction_cha/LYUU01002088.1:734650-736353	RXG56944.1	32.143	112	68	2	96	416	147	255	1.1e-06	49.4	pos	A_vulgare_v1_wVulC_10000merge_100junction_cha/LYUU01002088.1:734650-736353	HOST
A_vulgare_v1_wVulC_10000merge_100junction_cha/LYUU01002088.1:729106-730377	KLT23123.1	99.528	424	2	0	729106	730377	1	424	0.0	803.0	neg	A_vulgare_v1_wVulC_10000merge_100junction_cha/LYUU01002088.1:729106-730377	EE
A_vulgare_v1_wVulC_10000merge_100junction_cha/LYUU01002088.1:729106-730377	RXG70905.1	27.429	175	119	3	771	1271	60	234	1.43e-12	64.3	neg	A_vulgare_v1_wVulC_10000merge_100junction_cha/LYUU01002088.1:729106-730377	HOST
A_vulgare_v1_wVulC_10000merge_100junction_cha/LYUU01002088.1:729106-730377	RXG70761.1	24.085	328	218	9	306	1271	30	332	2.38e-10	59.5	neg	A_vulgare_v1_wVulC_10000merge_100junction_cha/LYUU01002088.1:729106-730377	HOST
A_vulgare_v1_wVulC_10000merge_100junction_cha/LYUU01002088.1:729106-730377	RXG51208.1	34.884	86	53	2	1014	1262	29	114	6.4e-06	43.8	neg	A_vulgare_v1_wVulC_10000merge_100junction_cha/LYUU01002088.1:729106-730377	HOST
A_vulgare_v1_wVulC_10000merge_100junction_cha/LYUU01002088.1:727758-729032	KLT23124.1	99.765	425	1	0	727758	729032	1	425	0.0	833.0	neg	A_vulgare_v1_wVulC_10000merge_100junction_cha/LYUU01002088.1:727758-729032	EE
A_vulgare_v1_wVulC_10000merge_100junction_cha/LYUU01002088.1:727758-729032	RXG70761.1	24.695	328	206	12	324	1274	30	327	8.36e-10	57.9	neg	A_vulgare_v1_wVulC_10000merge_100junction_cha/LYUU01002088.1:727758-729032	HOST
A_vulgare_v1_wVulC_10000merge_100junction_cha/LYUU01002088.1:727758-729032	RXG70905.1	24.0	175	125	4	774	1274	60	234	4.71e-10	57.0	neg	A_vulgare_v1_wVulC_10000merge_100junction_cha/LYUU01002088.1:727758-729032	HOST
A_vulgare_v1_wVulC_10000merge_100junction_cha/LYUU01002088.1:727758-729032	RXG51208.1	30.769	104	67	3	942	1238	38	141	8.51e-06	43.5	neg	A_vulgare_v1_wVulC_10000merge_100junction_cha/LYUU01002088.1:727758-729032	HOST
A_vulgare_v1_wVulC_10000merge_100junction_cha/LYUU01002088.1:726252-727160	KLT23126.1	94.719	303	16	0	726252	727160	1	303	0.0	590.0	neg	A_vulgare_v1_wVulC_10000merge_100junction_cha/LYUU01002088.1:726252-727160	EE
A_vulgare_v1_wVulC_10000merge_100junction_cha/LYUU01002088.1:726252-727160	RXG60357.1	98.621	145	2	0	60	494	1	145	0.0	304.0	neg	A_vulgare_v1_wVulC_10000merge_100junction_cha/LYUU01002088.1:726252-727160	HOST
A_vulgare_v1_wVulC_10000merge_100junction_cha/LYUU01002088.1:718054-726348	KLT23371.1	99.494	2766	13	1	718054	726348	1	2766	0.0	5646.0	pos	A_vulgare_v1_wVulC_10000merge_100junction_cha/LYUU01002088.1:718054-726348	EE
A_vulgare_v1_wVulC_10000merge_100junction_cha/LYUU01002088.1:718054-726348	RXG54375.1	35.217	230	120	4	5289	5891	62	291	3.32e-31	132.0	pos	A_vulgare_v1_wVulC_10000merge_100junction_cha/LYUU01002088.1:718054-726348	HOST
A_vulgare_v1_wVulC_10000merge_100junction_cha/LYUU01002088.1:718054-726348	RXG68315.1	28.247	308	194	4	4992	5840	236	541	7.799999999999999e-31	132.0	pos	A_vulgare_v1_wVulC_10000merge_100junction_cha/LYUU01002088.1:718054-726348	HOST
A_vulgare_v1_wVulC_10000merge_100junction_cha/LYUU01002088.1:718054-726348	RXG73647.1	38.596	114	70	0	3816	4157	1004	1117	2.29e-16	84.3	pos	A_vulgare_v1_wVulC_10000merge_100junction_cha/LYUU01002088.1:718054-726348	HOST
A_vulgare_v1_wVulC_10000merge_100junction_cha/LYUU01002088.1:718054-726348	RXG54467.1	42.529	87	49	1	3183	3440	803	889	1.84e-13	74.7	pos	A_vulgare_v1_wVulC_10000merge_100junction_cha/LYUU01002088.1:718054-726348	HOST
A_vulgare_v1_wVulC_10000merge_100junction_cha/LYUU01002088.1:718054-726348	RXG59270.1	47.692	65	32	1	3216	3404	719	783	2.63e-10	64.3	pos	A_vulgare_v1_wVulC_10000merge_100junction_cha/LYUU01002088.1:718054-726348	HOST
A_vulgare_v1_wVulC_10000merge_100junction_cha/LYUU01002088.1:718054-726348	RXG73647.1	30.435	161	91	6	1374	1808	382	537	1.04e-09	62.6	pos	A_vulgare_v1_wVulC_10000merge_100junction_cha/LYUU01002088.1:718054-726348	HOST
A_vulgare_v1_wVulC_10000merge_100junction_cha/LYUU01002088.1:715089-715934	KLT23376.1	99.291	282	2	0	715089	715934	1	282	0.0	571.0	pos	A_vulgare_v1_wVulC_10000merge_100junction_cha/LYUU01002088.1:715089-715934	EE
A_vulgare_v1_wVulC_10000merge_100junction_cha/LYUU01002088.1:713634-714803	KLT23244.1	99.487	390	2	0	713634	714803	1	390	0.0	792.0	pos	A_vulgare_v1_wVulC_10000merge_100junction_cha/LYUU01002088.1:713634-714803	EE
A_vulgare_v1_wVulC_10000merge_100junction_cha/LYUU01002088.1:713634-714803	RXG59553.1	29.279	444	244	14	24	1163	4	441	1.52e-42	148.0	pos	A_vulgare_v1_wVulC_10000merge_100junction_cha/LYUU01002088.1:713634-714803	HOST
A_vulgare_v1_wVulC_10000merge_100junction_cha/LYUU01002088.1:713634-714803	AAC03145.1	32.192	292	168	8	132	926	1	289	2.33e-35	127.0	pos	A_vulgare_v1_wVulC_10000merge_100junction_cha/LYUU01002088.1:713634-714803	HOST
A_vulgare_v1_wVulC_10000merge_100junction_cha/LYUU01002088.1:713634-714803	RXG53054.1	45.0	140	76	1	744	1163	2	140	2.24e-36	125.0	pos	A_vulgare_v1_wVulC_10000merge_100junction_cha/LYUU01002088.1:713634-714803	HOST
A_vulgare_v1_wVulC_10000merge_100junction_cha/LYUU01002088.1:713634-714803	RXG51112.1	41.818	55	32	0	1005	1169	13	67	2.44e-09	51.9	pos	A_vulgare_v1_wVulC_10000merge_100junction_cha/LYUU01002088.1:713634-714803	HOST
A_vulgare_v1_wVulC_10000merge_100junction_cha/LYUU01002088.1:712476-713024	RXG55234.1	35.227	176	99	6	48	536	415	588	9.82e-19	80.1	pos	A_vulgare_v1_wVulC_10000merge_100junction_cha/LYUU01002088.1:712476-713024	HOST
A_vulgare_v1_wVulC_10000merge_100junction_cha/LYUU01002088.1:712476-713024	KLT21589.1	28.571	196	126	7	712476	713024	207	401	4.7e-07	58.7	pos	A_vulgare_v1_wVulC_10000merge_100junction_cha/LYUU01002088.1:712476-713024	EE
A_vulgare_v1_wVulC_10000merge_100junction_cha/LYUU01002088.1:711555-713618	KLT23379.1	99.855	688	1	0	711555	713618	1	688	0.0	1421.0	pos	A_vulgare_v1_wVulC_10000merge_100junction_cha/LYUU01002088.1:711555-713618	EE
A_vulgare_v1_wVulC_10000merge_100junction_cha/LYUU01002088.1:711555-713618	RXG59487.1	56.962	158	68	0	81	554	1	158	0.0	203.0	pos	A_vulgare_v1_wVulC_10000merge_100junction_cha/LYUU01002088.1:711555-713618	HOST
A_vulgare_v1_wVulC_10000merge_100junction_cha/LYUU01002088.1:711555-713618	RXG55234.1	35.556	180	100	7	975	1472	417	594	5.07e-16	79.8	pos	A_vulgare_v1_wVulC_10000merge_100junction_cha/LYUU01002088.1:711555-713618	HOST
A_vulgare_v1_wVulC_10000merge_100junction_cha/LYUU01002088.1:711555-713618	RXG73301.1	28.276	145	95	3	1590	2012	10	149	1.29e-15	72.5	pos	A_vulgare_v1_wVulC_10000merge_100junction_cha/LYUU01002088.1:711555-713618	HOST
A_vulgare_v1_wVulC_10000merge_100junction_cha/LYUU01002088.1:705326-706312	KLT23389.1	100.0	329	0	0	705326	706312	1	329	0.0	683.0	pos	A_vulgare_v1_wVulC_10000merge_100junction_cha/LYUU01002088.1:705326-706312	EE
A_vulgare_v1_wVulC_10000merge_100junction_cha/LYUU01002088.1:705005-705268	KLT23371.1	95.455	88	4	0	705005	705268	2752	2839	1.02e-43	180.0	neg	A_vulgare_v1_wVulC_10000merge_100junction_cha/LYUU01002088.1:705005-705268	EE
A_vulgare_v1_wVulC_10000merge_100junction_cha/LYUU01002088.1:704014-704961	KLT23370.1	100.0	316	0	0	704014	704961	1	316	0.0	653.0	pos	A_vulgare_v1_wVulC_10000merge_100junction_cha/LYUU01002088.1:704014-704961	EE
A_vulgare_v1_wVulC_10000merge_100junction_cha/LYUU01002088.1:704014-704961	RXG61981.1	29.391	279	186	7	39	854	241	515	3.2e-39	139.0	pos	A_vulgare_v1_wVulC_10000merge_100junction_cha/LYUU01002088.1:704014-704961	HOST
A_vulgare_v1_wVulC_10000merge_100junction_cha/LYUU01002088.1:703278-703883	KLT22752.1	30.909	220	106	10	703278	703883	50	241	3.91e-09	66.0	pos	A_vulgare_v1_wVulC_10000merge_100junction_cha/LYUU01002088.1:703278-703883	EE
A_vulgare_v1_wVulC_10000merge_100junction_cha/LYUU01002088.1:702744-703982	KLT23369.1	99.758	413	1	0	702744	703982	1	413	0.0	868.0	pos	A_vulgare_v1_wVulC_10000merge_100junction_cha/LYUU01002088.1:702744-703982	EE
A_vulgare_v1_wVulC_10000merge_100junction_cha/LYUU01002088.1:701363-702661	KLT23368.1	100.0	433	0	0	701363	702661	1	433	0.0	911.0	neg	A_vulgare_v1_wVulC_10000merge_100junction_cha/LYUU01002088.1:701363-702661	EE
A_vulgare_v1_wVulC_10000merge_100junction_cha/LYUU01002088.1:701363-702661	RXG56361.1	96.414	251	9	0	522	1274	1	251	0.0	506.0	neg	A_vulgare_v1_wVulC_10000merge_100junction_cha/LYUU01002088.1:701363-702661	HOST
A_vulgare_v1_wVulC_10000merge_100junction_cha/LYUU01002088.1:701363-702661	RXG73995.1	36.261	353	200	8	24	1037	112	454	0.0	205.0	neg	A_vulgare_v1_wVulC_10000merge_100junction_cha/LYUU01002088.1:701363-702661	HOST
A_vulgare_v1_wVulC_10000merge_100junction_cha/LYUU01002088.1:701363-702661	RXG60134.1	25.316	158	112	3	447	905	10	166	1.68e-10	56.7	neg	A_vulgare_v1_wVulC_10000merge_100junction_cha/LYUU01002088.1:701363-702661	HOST
A_vulgare_v1_wVulC_10000merge_100junction_cha/LYUU01002088.1:700057-701325	KLT23367.1	100.0	423	0	0	700057	701325	1	423	0.0	827.0	neg	A_vulgare_v1_wVulC_10000merge_100junction_cha/LYUU01002088.1:700057-701325	EE
A_vulgare_v1_wVulC_10000merge_100junction_cha/LYUU01002088.1:697899-698744	KLT23364.1	100.0	282	0	0	697899	698744	4	285	0.0	579.0	neg	A_vulgare_v1_wVulC_10000merge_100junction_cha/LYUU01002088.1:697899-698744	EE
A_vulgare_v1_wVulC_10000merge_100junction_cha/LYUU01002088.1:697899-698744	RXG67452.1	46.825	126	66	1	459	833	14	139	2.75e-30	107.0	neg	A_vulgare_v1_wVulC_10000merge_100junction_cha/LYUU01002088.1:697899-698744	HOST
A_vulgare_v1_wVulC_10000merge_100junction_cha/LYUU01002088.1:696515-697813	KLT23363.1	100.0	433	0	0	696515	697813	1	433	0.0	873.0	neg	A_vulgare_v1_wVulC_10000merge_100junction_cha/LYUU01002088.1:696515-697813	EE
A_vulgare_v1_wVulC_10000merge_100junction_cha/LYUU01002088.1:690537-690947	KLT21622.1	43.066	137	67	2	690537	690947	601	726	1.61e-22	108.0	neg	A_vulgare_v1_wVulC_10000merge_100junction_cha/LYUU01002088.1:690537-690947	EE
A_vulgare_v1_wVulC_10000merge_100junction_cha/LYUU01002088.1:690492-691385	KLT23350.1	100.0	298	0	0	690492	691385	1	298	0.0	612.0	neg	A_vulgare_v1_wVulC_10000merge_100junction_cha/LYUU01002088.1:690492-691385	EE
A_vulgare_v1_wVulC_10000merge_100junction_cha/LYUU01002088.1:688946-690364	KLT23349.1	99.577	473	2	0	688946	690364	1	473	0.0	975.0	pos	A_vulgare_v1_wVulC_10000merge_100junction_cha/LYUU01002088.1:688946-690364	EE
A_vulgare_v1_wVulC_10000merge_100junction_cha/LYUU01002088.1:688946-690364	RXG60354.1	97.26	438	11	1	105	1418	238	674	0.0	893.0	pos	A_vulgare_v1_wVulC_10000merge_100junction_cha/LYUU01002088.1:688946-690364	HOST
A_vulgare_v1_wVulC_10000merge_100junction_cha/LYUU01002088.1:688946-690364	RXG59686.1	23.358	274	199	7	231	1040	26	292	7.68e-13	66.9	pos	A_vulgare_v1_wVulC_10000merge_100junction_cha/LYUU01002088.1:688946-690364	HOST
A_vulgare_v1_wVulC_10000merge_100junction_cha/LYUU01002088.1:688302-688874	RXG60354.1	97.368	190	5	0	3	572	30	219	0.0	369.0	pos	A_vulgare_v1_wVulC_10000merge_100junction_cha/LYUU01002088.1:688302-688874	HOST
A_vulgare_v1_wVulC_10000merge_100junction_cha/LYUU01002088.1:688302-688874	KLT23437.1	26.57	207	133	5	688302	688874	337	540	9.79e-09	63.8	pos	A_vulgare_v1_wVulC_10000merge_100junction_cha/LYUU01002088.1:688302-688874	EE
A_vulgare_v1_wVulC_10000merge_100junction_cha/LYUU01002088.1:687354-688226	KLT23347.1	100.0	291	0	0	687354	688226	1	291	0.0	570.0	neg	A_vulgare_v1_wVulC_10000merge_100junction_cha/LYUU01002088.1:687354-688226	EE
A_vulgare_v1_wVulC_10000merge_100junction_cha/LYUU01002088.1:686387-686581	KLT22384.1	86.154	65	9	0	686387	686581	1	65	0.0	121.0	neg	A_vulgare_v1_wVulC_10000merge_100junction_cha/LYUU01002088.1:686387-686581	EE
A_vulgare_v1_wVulC_10000merge_100junction_cha/LYUU01002088.1:685681-686385	KLT22333.1	82.353	238	39	1	685681	686385	69	306	0.0	412.0	neg	A_vulgare_v1_wVulC_10000merge_100junction_cha/LYUU01002088.1:685681-686385	EE
A_vulgare_v1_wVulC_10000merge_100junction_cha/LYUU01002088.1:682610-684994	KLT22752.1	65.796	804	248	12	682610	684994	269	1054	0.0	925.0	neg	A_vulgare_v1_wVulC_10000merge_100junction_cha/LYUU01002088.1:682610-684994	EE
A_vulgare_v1_wVulC_10000merge_100junction_cha/LYUU01002088.1:682343-682666	RXG58144.1	41.905	105	61	0	3	317	33	137	1.18e-19	78.4	neg	A_vulgare_v1_wVulC_10000merge_100junction_cha/LYUU01002088.1:682343-682666	HOST
A_vulgare_v1_wVulC_10000merge_100junction_cha/LYUU01002088.1:682343-682666	KLT22060.1	34.862	109	70	1	682343	682666	52	160	1.96e-10	67.1	neg	A_vulgare_v1_wVulC_10000merge_100junction_cha/LYUU01002088.1:682343-682666	EE
A_vulgare_v1_wVulC_10000merge_100junction_cha/LYUU01002088.1:682343-682666	RXG69477.1	43.939	66	37	0	120	317	67	132	1.15e-13	59.8	neg	A_vulgare_v1_wVulC_10000merge_100junction_cha/LYUU01002088.1:682343-682666	HOST
A_vulgare_v1_wVulC_10000merge_100junction_cha/LYUU01002088.1:682211-682672	RXG71003.1	41.912	136	75	2	3	404	289	422	9.17e-28	102.0	neg	A_vulgare_v1_wVulC_10000merge_100junction_cha/LYUU01002088.1:682211-682672	HOST
A_vulgare_v1_wVulC_10000merge_100junction_cha/LYUU01002088.1:682211-682672	KLT23340.1	33.766	154	99	1	682211	682672	201	351	2.1e-18	91.1	neg	A_vulgare_v1_wVulC_10000merge_100junction_cha/LYUU01002088.1:682211-682672	EE
A_vulgare_v1_wVulC_10000merge_100junction_cha/LYUU01002088.1:682211-682672	RXG61128.1	36.937	111	69	1	129	461	61	170	2.86e-15	65.7	neg	A_vulgare_v1_wVulC_10000merge_100junction_cha/LYUU01002088.1:682211-682672	HOST
A_vulgare_v1_wVulC_10000merge_100junction_cha/LYUU01002088.1:682211-682672	RXG69477.1	43.939	66	37	0	252	449	67	132	2.89e-13	60.1	neg	A_vulgare_v1_wVulC_10000merge_100junction_cha/LYUU01002088.1:682211-682672	HOST
A_vulgare_v1_wVulC_10000merge_100junction_cha/LYUU01002088.1:682184-682696	KLT23340.1	35.789	190	103	2	682184	682696	141	330	1.68e-25	111.0	neg	A_vulgare_v1_wVulC_10000merge_100junction_cha/LYUU01002088.1:682184-682696	EE
A_vulgare_v1_wVulC_10000merge_100junction_cha/LYUU01002088.1:682184-682696	RXG69859.1	42.105	152	83	2	3	455	1079	1226	7.89e-29	108.0	neg	A_vulgare_v1_wVulC_10000merge_100junction_cha/LYUU01002088.1:682184-682696	HOST
A_vulgare_v1_wVulC_10000merge_100junction_cha/LYUU01002088.1:682184-682696	RXG72823.1	36.0	125	79	1	123	494	122	246	1.03e-18	79.5	neg	A_vulgare_v1_wVulC_10000merge_100junction_cha/LYUU01002088.1:682184-682696	HOST
A_vulgare_v1_wVulC_10000merge_100junction_cha/LYUU01002088.1:682184-682696	RXG51350.1	38.614	101	59	1	210	503	509	609	1.24e-13	64.9	neg	A_vulgare_v1_wVulC_10000merge_100junction_cha/LYUU01002088.1:682184-682696	HOST
A_vulgare_v1_wVulC_10000merge_100junction_cha/LYUU01002088.1:682016-682615	RXG71003.1	39.894	188	113	0	36	599	256	443	4.96e-41	138.0	neg	A_vulgare_v1_wVulC_10000merge_100junction_cha/LYUU01002088.1:682016-682615	HOST
A_vulgare_v1_wVulC_10000merge_100junction_cha/LYUU01002088.1:682016-682615	RXG71003.1	42.767	159	91	0	123	599	289	447	3.6399999999999997e-34	120.0	neg	A_vulgare_v1_wVulC_10000merge_100junction_cha/LYUU01002088.1:682016-682615	HOST
A_vulgare_v1_wVulC_10000merge_100junction_cha/LYUU01002088.1:682016-682615	KLT22828.1	38.424	203	122	1	682016	682615	114	316	1.43e-27	119.0	neg	A_vulgare_v1_wVulC_10000merge_100junction_cha/LYUU01002088.1:682016-682615	EE
A_vulgare_v1_wVulC_10000merge_100junction_cha/LYUU01002088.1:682016-682615	RXG58144.1	35.338	133	86	0	201	599	15	147	1.04e-22	89.1	neg	A_vulgare_v1_wVulC_10000merge_100junction_cha/LYUU01002088.1:682016-682615	HOST
A_vulgare_v1_wVulC_10000merge_100junction_cha/LYUU01002088.1:682016-682615	RXG53170.1	36.364	88	56	0	336	599	302	389	2.43e-12	61.8	neg	A_vulgare_v1_wVulC_10000merge_100junction_cha/LYUU01002088.1:682016-682615	HOST
A_vulgare_v1_wVulC_10000merge_100junction_cha/LYUU01002088.1:682016-682615	RXG69477.1	45.098	51	28	0	447	599	82	132	1.63e-08	48.6	neg	A_vulgare_v1_wVulC_10000merge_100junction_cha/LYUU01002088.1:682016-682615	HOST
A_vulgare_v1_wVulC_10000merge_100junction_cha/LYUU01002088.1:681959-682660	RXG69859.1	38.767	227	134	2	3	680	1079	1301	3e-44	155.0	neg	A_vulgare_v1_wVulC_10000merge_100junction_cha/LYUU01002088.1:681959-682660	HOST
A_vulgare_v1_wVulC_10000merge_100junction_cha/LYUU01002088.1:681959-682660	KLT23340.1	36.0	250	144	1	681959	682660	90	339	2.61e-36	143.0	neg	A_vulgare_v1_wVulC_10000merge_100junction_cha/LYUU01002088.1:681959-682660	EE
A_vulgare_v1_wVulC_10000merge_100junction_cha/LYUU01002088.1:681959-682660	RXG71003.1	42.767	159	91	0	180	656	289	447	9.65e-34	120.0	neg	A_vulgare_v1_wVulC_10000merge_100junction_cha/LYUU01002088.1:681959-682660	HOST
A_vulgare_v1_wVulC_10000merge_100junction_cha/LYUU01002088.1:681959-682660	RXG58144.1	34.752	141	92	0	258	680	7	147	4.8399999999999995e-24	93.3	neg	A_vulgare_v1_wVulC_10000merge_100junction_cha/LYUU01002088.1:681959-682660	HOST
A_vulgare_v1_wVulC_10000merge_100junction_cha/LYUU01002088.1:681959-682660	RXG58144.1	37.692	130	81	0	312	701	33	162	7.49e-21	84.9	neg	A_vulgare_v1_wVulC_10000merge_100junction_cha/LYUU01002088.1:681959-682660	HOST
A_vulgare_v1_wVulC_10000merge_100junction_cha/LYUU01002088.1:681959-682660	RXG51350.1	39.13	92	53	1	435	701	518	609	4.02e-11	59.5	neg	A_vulgare_v1_wVulC_10000merge_100junction_cha/LYUU01002088.1:681959-682660	HOST
A_vulgare_v1_wVulC_10000merge_100junction_cha/LYUU01002088.1:681959-682660	RXG69477.1	43.939	66	37	0	504	701	67	132	2.78e-12	59.3	neg	A_vulgare_v1_wVulC_10000merge_100junction_cha/LYUU01002088.1:681959-682660	HOST
A_vulgare_v1_wVulC_10000merge_100junction_cha/LYUU01002088.1:681818-682678	KLT23340.1	37.294	303	174	1	681818	682678	18	320	0.0	186.0	neg	A_vulgare_v1_wVulC_10000merge_100junction_cha/LYUU01002088.1:681818-682678	EE
A_vulgare_v1_wVulC_10000merge_100junction_cha/LYUU01002088.1:681818-682678	RXG69859.1	37.818	275	165	3	3	821	1079	1349	0.0	167.0	neg	A_vulgare_v1_wVulC_10000merge_100junction_cha/LYUU01002088.1:681818-682678	HOST
A_vulgare_v1_wVulC_10000merge_100junction_cha/LYUU01002088.1:681818-682678	RXG72823.1	34.524	252	142	3	108	797	495	745	1.76e-35	130.0	neg	A_vulgare_v1_wVulC_10000merge_100junction_cha/LYUU01002088.1:681818-682678	HOST
A_vulgare_v1_wVulC_10000merge_100junction_cha/LYUU01002088.1:681818-682678	RXG70334.1	36.095	169	104	2	282	776	322	490	1.03e-25	102.0	neg	A_vulgare_v1_wVulC_10000merge_100junction_cha/LYUU01002088.1:681818-682678	HOST
A_vulgare_v1_wVulC_10000merge_100junction_cha/LYUU01002088.1:681818-682678	RXG71002.1	32.62	187	105	1	300	797	3	189	3.3100000000000004e-26	97.8	neg	A_vulgare_v1_wVulC_10000merge_100junction_cha/LYUU01002088.1:681818-682678	HOST
A_vulgare_v1_wVulC_10000merge_100junction_cha/LYUU01002088.1:681818-682678	RXG71003.1	35.616	146	94	0	420	857	302	447	3.3700000000000004e-21	88.5	neg	A_vulgare_v1_wVulC_10000merge_100junction_cha/LYUU01002088.1:681818-682678	HOST
A_vulgare_v1_wVulC_10000merge_100junction_cha/LYUU01002088.1:681818-682678	RXG53170.1	33.645	107	71	0	531	851	284	390	1.43e-13	67.1	neg	A_vulgare_v1_wVulC_10000merge_100junction_cha/LYUU01002088.1:681818-682678	HOST
A_vulgare_v1_wVulC_10000merge_100junction_cha/LYUU01002088.1:681818-682678	RXG69477.1	43.939	66	37	0	645	842	67	132	5.38e-12	59.3	neg	A_vulgare_v1_wVulC_10000merge_100junction_cha/LYUU01002088.1:681818-682678	HOST
A_vulgare_v1_wVulC_10000merge_100junction_cha/LYUU01002088.1:681797-682618	RXG69859.1	38.433	268	159	3	21	818	1087	1350	0.0	165.0	neg	A_vulgare_v1_wVulC_10000merge_100junction_cha/LYUU01002088.1:681797-682618	HOST
A_vulgare_v1_wVulC_10000merge_100junction_cha/LYUU01002088.1:681797-682618	RXG55009.1	32.353	238	161	0	105	818	253	490	6.780000000000001e-37	131.0	neg	A_vulgare_v1_wVulC_10000merge_100junction_cha/LYUU01002088.1:681797-682618	HOST
A_vulgare_v1_wVulC_10000merge_100junction_cha/LYUU01002088.1:681797-682618	KLT22979.1	31.25	320	173	8	681797	682618	9	327	5.11e-24	109.0	neg	A_vulgare_v1_wVulC_10000merge_100junction_cha/LYUU01002088.1:681797-682618	EE
A_vulgare_v1_wVulC_10000merge_100junction_cha/LYUU01002088.1:681797-682618	RXG56846.1	33.168	202	135	0	213	818	1137	1338	5.11e-28	109.0	neg	A_vulgare_v1_wVulC_10000merge_100junction_cha/LYUU01002088.1:681797-682618	HOST
A_vulgare_v1_wVulC_10000merge_100junction_cha/LYUU01002088.1:681797-682618	RXG70334.1	36.095	169	104	2	303	797	322	490	7.9e-26	102.0	neg	A_vulgare_v1_wVulC_10000merge_100junction_cha/LYUU01002088.1:681797-682618	HOST
A_vulgare_v1_wVulC_10000merge_100junction_cha/LYUU01002088.1:681797-682618	RXG58144.1	35.821	134	86	0	420	821	14	147	8.379999999999999e-23	91.1	neg	A_vulgare_v1_wVulC_10000merge_100junction_cha/LYUU01002088.1:681797-682618	HOST
A_vulgare_v1_wVulC_10000merge_100junction_cha/LYUU01002088.1:681797-682618	RXG53170.1	35.955	89	57	0	555	821	301	389	4.57e-12	62.6	neg	A_vulgare_v1_wVulC_10000merge_100junction_cha/LYUU01002088.1:681797-682618	HOST
A_vulgare_v1_wVulC_10000merge_100junction_cha/LYUU01002088.1:681797-682618	RXG59414.1	42.647	68	38	1	618	818	70	137	9.83e-08	49.7	neg	A_vulgare_v1_wVulC_10000merge_100junction_cha/LYUU01002088.1:681797-682618	HOST
A_vulgare_v1_wVulC_10000merge_100junction_cha/LYUU01002088.1:681350-684991	KLT23343.1	99.835	1214	2	0	681350	684991	1	1214	0.0	2397.0	neg	A_vulgare_v1_wVulC_10000merge_100junction_cha/LYUU01002088.1:681350-684991	EE
A_vulgare_v1_wVulC_10000merge_100junction_cha/LYUU01002088.1:681350-684991	RXG57524.1	36.949	295	178	6	450	1310	1333	1627	4.6e-44	172.0	neg	A_vulgare_v1_wVulC_10000merge_100junction_cha/LYUU01002088.1:681350-684991	HOST
A_vulgare_v1_wVulC_10000merge_100junction_cha/LYUU01002088.1:681350-684991	RXG71003.1	36.194	268	167	2	516	1313	174	439	1e-45	166.0	neg	A_vulgare_v1_wVulC_10000merge_100junction_cha/LYUU01002088.1:681350-684991	HOST
A_vulgare_v1_wVulC_10000merge_100junction_cha/LYUU01002088.1:681350-684991	RXG71003.1	28.451	355	220	2	333	1310	14	363	8.15e-36	137.0	neg	A_vulgare_v1_wVulC_10000merge_100junction_cha/LYUU01002088.1:681350-684991	HOST
A_vulgare_v1_wVulC_10000merge_100junction_cha/LYUU01002088.1:681350-684991	RXG56846.1	32.579	221	149	0	660	1322	1118	1338	1.47e-28	122.0	neg	A_vulgare_v1_wVulC_10000merge_100junction_cha/LYUU01002088.1:681350-684991	HOST
A_vulgare_v1_wVulC_10000merge_100junction_cha/LYUU01002088.1:681350-684991	RXG69859.1	28.178	472	272	10	21	1310	1267	1713	1.2e-27	119.0	neg	A_vulgare_v1_wVulC_10000merge_100junction_cha/LYUU01002088.1:681350-684991	HOST
A_vulgare_v1_wVulC_10000merge_100junction_cha/LYUU01002088.1:681350-684991	RXG57524.1	33.01	206	132	3	765	1373	1451	1653	6.18e-26	114.0	neg	A_vulgare_v1_wVulC_10000merge_100junction_cha/LYUU01002088.1:681350-684991	HOST
A_vulgare_v1_wVulC_10000merge_100junction_cha/LYUU01002088.1:681350-684991	RXG58144.1	34.752	141	92	0	867	1289	7	147	1.39e-22	97.0	neg	A_vulgare_v1_wVulC_10000merge_100junction_cha/LYUU01002088.1:681350-684991	HOST
A_vulgare_v1_wVulC_10000merge_100junction_cha/LYUU01002088.1:681350-684991	RXG58144.1	40.87	115	68	0	966	1310	33	147	2.94e-19	87.1	neg	A_vulgare_v1_wVulC_10000merge_100junction_cha/LYUU01002088.1:681350-684991	HOST
A_vulgare_v1_wVulC_10000merge_100junction_cha/LYUU01002088.1:681350-684991	RXG57649.1	26.829	287	175	10	120	914	181	454	8.35e-15	77.8	neg	A_vulgare_v1_wVulC_10000merge_100junction_cha/LYUU01002088.1:681350-684991	HOST
A_vulgare_v1_wVulC_10000merge_100junction_cha/LYUU01002088.1:681350-684991	RXG51350.1	38.614	101	59	1	1044	1337	509	609	2.52e-11	66.6	neg	A_vulgare_v1_wVulC_10000merge_100junction_cha/LYUU01002088.1:681350-684991	HOST
A_vulgare_v1_wVulC_10000merge_100junction_cha/LYUU01002088.1:681350-684991	RXG69477.1	43.939	66	37	0	1113	1310	67	132	1.75e-11	60.9	neg	A_vulgare_v1_wVulC_10000merge_100junction_cha/LYUU01002088.1:681350-684991	HOST
A_vulgare_v1_wVulC_10000merge_100junction_cha/LYUU01002088.1:680809-681033	KLT23340.1	54.667	75	31	1	680809	681033	280	351	6.59e-14	77.8	neg	A_vulgare_v1_wVulC_10000merge_100junction_cha/LYUU01002088.1:680809-681033	EE
A_vulgare_v1_wVulC_10000merge_100junction_cha/LYUU01002088.1:680809-681033	RXG71003.1	39.437	71	43	0	3	215	319	389	8.99e-13	59.3	neg	A_vulgare_v1_wVulC_10000merge_100junction_cha/LYUU01002088.1:680809-681033	HOST
A_vulgare_v1_wVulC_10000merge_100junction_cha/LYUU01002088.1:680797-681075	RXG71003.1	38.889	72	44	0	12	227	319	390	9.69e-13	59.8	neg	A_vulgare_v1_wVulC_10000merge_100junction_cha/LYUU01002088.1:680797-681075	HOST
A_vulgare_v1_wVulC_10000merge_100junction_cha/LYUU01002088.1:680797-681075	KLT23340.1	43.011	93	52	1	680797	681075	86	177	4.09e-07	57.6	neg	A_vulgare_v1_wVulC_10000merge_100junction_cha/LYUU01002088.1:680797-681075	EE
A_vulgare_v1_wVulC_10000merge_100junction_cha/LYUU01002088.1:680797-681075	RXG73537.1	46.296	54	29	0	102	263	44	97	7.41e-07	41.8	neg	A_vulgare_v1_wVulC_10000merge_100junction_cha/LYUU01002088.1:680797-681075	HOST
A_vulgare_v1_wVulC_10000merge_100junction_cha/LYUU01002088.1:680669-680782	KLT23343.1	28.947	38	27	0	680669	680782	1009	1046	1.53e-08	25.8	neg	A_vulgare_v1_wVulC_10000merge_100junction_cha/LYUU01002088.1:680669-680782	EE
A_vulgare_v1_wVulC_10000merge_100junction_cha/LYUU01002088.1:680504-680782	KLT22030.1	32.258	93	54	1	680504	680782	862	945	1.48e-06	57.6	neg	A_vulgare_v1_wVulC_10000merge_100junction_cha/LYUU01002088.1:680504-680782	EE
A_vulgare_v1_wVulC_10000merge_100junction_cha/LYUU01002088.1:680504-680782	RXG55009.1	33.333	87	49	1	18	278	271	348	8.06e-08	45.8	neg	A_vulgare_v1_wVulC_10000merge_100junction_cha/LYUU01002088.1:680504-680782	HOST
A_vulgare_v1_wVulC_10000merge_100junction_cha/LYUU01002088.1:680495-680782	RXG55009.1	33.333	87	49	1	27	287	271	348	8.83e-08	45.8	neg	A_vulgare_v1_wVulC_10000merge_100junction_cha/LYUU01002088.1:680495-680782	HOST
A_vulgare_v1_wVulC_10000merge_100junction_cha/LYUU01002088.1:680495-680782	KLT23343.1	33.333	96	51	2	680495	680782	910	992	1.99e-11	45.5	neg	A_vulgare_v1_wVulC_10000merge_100junction_cha/LYUU01002088.1:680495-680782	EE
A_vulgare_v1_wVulC_10000merge_100junction_cha/LYUU01002088.1:680175-680495	RXG71003.1	42.056	107	59	2	3	320	171	275	8.98e-16	68.5	neg	A_vulgare_v1_wVulC_10000merge_100junction_cha/LYUU01002088.1:680175-680495	HOST
A_vulgare_v1_wVulC_10000merge_100junction_cha/LYUU01002088.1:680175-680495	KLT22060.1	34.259	108	69	2	680175	680495	50	156	3.73e-07	57.3	neg	A_vulgare_v1_wVulC_10000merge_100junction_cha/LYUU01002088.1:680175-680495	EE
A_vulgare_v1_wVulC_10000merge_100junction_cha/LYUU01002088.1:680082-680516	KLT23340.1	46.897	145	76	1	680082	680516	194	337	1e-45	118.0	neg	A_vulgare_v1_wVulC_10000merge_100junction_cha/LYUU01002088.1:680082-680516	EE
A_vulgare_v1_wVulC_10000merge_100junction_cha/LYUU01002088.1:680082-680516	RXG71003.1	39.416	137	82	1	3	413	303	438	1.27e-22	88.5	neg	A_vulgare_v1_wVulC_10000merge_100junction_cha/LYUU01002088.1:680082-680516	HOST
A_vulgare_v1_wVulC_10000merge_100junction_cha/LYUU01002088.1:680082-680516	RXG71002.1	32.0	100	67	1	132	431	44	142	2.86e-10	52.8	neg	A_vulgare_v1_wVulC_10000merge_100junction_cha/LYUU01002088.1:680082-680516	HOST
A_vulgare_v1_wVulC_10000merge_100junction_cha/LYUU01002088.1:680082-680516	RXG57450.1	36.111	72	46	0	219	434	104	175	6.36e-07	44.1	neg	A_vulgare_v1_wVulC_10000merge_100junction_cha/LYUU01002088.1:680082-680516	HOST
A_vulgare_v1_wVulC_10000merge_100junction_cha/LYUU01002088.1:679938-680516	RXG71003.1	39.326	178	107	1	27	560	269	445	5.52e-35	122.0	neg	A_vulgare_v1_wVulC_10000merge_100junction_cha/LYUU01002088.1:679938-680516	HOST
A_vulgare_v1_wVulC_10000merge_100junction_cha/LYUU01002088.1:679938-680516	KLT22828.1	31.606	193	131	1	679938	680516	121	312	8.07e-18	90.2	neg	A_vulgare_v1_wVulC_10000merge_100junction_cha/LYUU01002088.1:679938-680516	EE
A_vulgare_v1_wVulC_10000merge_100junction_cha/LYUU01002088.1:679938-680516	RXG58580.1	28.358	134	96	0	144	545	4	137	1.35e-15	70.8	neg	A_vulgare_v1_wVulC_10000merge_100junction_cha/LYUU01002088.1:679938-680516	HOST
A_vulgare_v1_wVulC_10000merge_100junction_cha/LYUU01002088.1:679938-680516	RXG58580.1	33.036	112	74	1	243	578	27	137	6.7e-11	57.6	neg	A_vulgare_v1_wVulC_10000merge_100junction_cha/LYUU01002088.1:679938-680516	HOST
A_vulgare_v1_wVulC_10000merge_100junction_cha/LYUU01002088.1:679938-680516	RXG72076.1	33.708	89	57	2	306	569	47	134	4.59e-08	49.1	neg	A_vulgare_v1_wVulC_10000merge_100junction_cha/LYUU01002088.1:679938-680516	HOST
A_vulgare_v1_wVulC_10000merge_100junction_cha/LYUU01002088.1:679866-680513	RXG71003.1	40.191	209	122	2	9	632	170	376	4.4999999999999996e-41	139.0	neg	A_vulgare_v1_wVulC_10000merge_100junction_cha/LYUU01002088.1:679866-680513	HOST
A_vulgare_v1_wVulC_10000merge_100junction_cha/LYUU01002088.1:679866-680513	KLT22828.1	33.796	216	142	1	679866	680513	89	303	1.71e-26	116.0	neg	A_vulgare_v1_wVulC_10000merge_100junction_cha/LYUU01002088.1:679866-680513	EE
A_vulgare_v1_wVulC_10000merge_100junction_cha/LYUU01002088.1:679866-680513	RXG71002.1	36.364	132	84	0	132	527	17	148	5.93e-24	90.2	neg	A_vulgare_v1_wVulC_10000merge_100junction_cha/LYUU01002088.1:679866-680513	HOST
A_vulgare_v1_wVulC_10000merge_100junction_cha/LYUU01002088.1:679866-680513	RXG58580.1	28.358	134	96	0	216	617	4	137	1.73e-15	71.1	neg	A_vulgare_v1_wVulC_10000merge_100junction_cha/LYUU01002088.1:679866-680513	HOST
A_vulgare_v1_wVulC_10000merge_100junction_cha/LYUU01002088.1:679866-680513	RXG72823.1	35.652	115	71	2	309	647	621	734	2.44e-11	59.5	neg	A_vulgare_v1_wVulC_10000merge_100junction_cha/LYUU01002088.1:679866-680513	HOST
A_vulgare_v1_wVulC_10000merge_100junction_cha/LYUU01002088.1:679866-680513	RXG54558.1	38.75	80	48	1	405	641	188	267	1.07e-07	48.9	neg	A_vulgare_v1_wVulC_10000merge_100junction_cha/LYUU01002088.1:679866-680513	HOST
A_vulgare_v1_wVulC_10000merge_100junction_cha/LYUU01002088.1:679737-680498	KLT23340.1	53.704	270	92	3	679737	680498	85	337	0.0	245.0	neg	A_vulgare_v1_wVulC_10000merge_100junction_cha/LYUU01002088.1:679737-680498	EE
A_vulgare_v1_wVulC_10000merge_100junction_cha/LYUU01002088.1:679737-680498	RXG71003.1	37.638	271	149	3	3	761	170	438	0.0	160.0	neg	A_vulgare_v1_wVulC_10000merge_100junction_cha/LYUU01002088.1:679737-680498	HOST
A_vulgare_v1_wVulC_10000merge_100junction_cha/LYUU01002088.1:679737-680498	RXG71003.1	37.681	207	128	1	138	758	237	442	4.58e-37	130.0	neg	A_vulgare_v1_wVulC_10000merge_100junction_cha/LYUU01002088.1:679737-680498	HOST
A_vulgare_v1_wVulC_10000merge_100junction_cha/LYUU01002088.1:679737-680498	RXG71003.1	39.326	178	107	1	228	761	269	445	1.84e-34	123.0	neg	A_vulgare_v1_wVulC_10000merge_100junction_cha/LYUU01002088.1:679737-680498	HOST
A_vulgare_v1_wVulC_10000merge_100junction_cha/LYUU01002088.1:679737-680498	RXG58580.1	28.358	134	96	0	345	746	4	137	5.18e-15	70.5	neg	A_vulgare_v1_wVulC_10000merge_100junction_cha/LYUU01002088.1:679737-680498	HOST
A_vulgare_v1_wVulC_10000merge_100junction_cha/LYUU01002088.1:679737-680498	RXG72076.1	34.579	107	69	1	408	725	28	134	9.83e-10	55.0	neg	A_vulgare_v1_wVulC_10000merge_100junction_cha/LYUU01002088.1:679737-680498	HOST
A_vulgare_v1_wVulC_10000merge_100junction_cha/LYUU01002088.1:679737-680498	RXG54558.1	39.474	76	45	1	534	758	192	267	1.68e-06	46.0	neg	A_vulgare_v1_wVulC_10000merge_100junction_cha/LYUU01002088.1:679737-680498	HOST
A_vulgare_v1_wVulC_10000merge_100junction_cha/LYUU01002088.1:679677-680513	RXG71003.1	38.929	280	151	3	36	821	170	447	0.0	174.0	neg	A_vulgare_v1_wVulC_10000merge_100junction_cha/LYUU01002088.1:679677-680513	HOST
A_vulgare_v1_wVulC_10000merge_100junction_cha/LYUU01002088.1:679677-680513	KLT22979.1	29.553	291	176	5	679677	680513	83	356	2.92e-23	107.0	neg	A_vulgare_v1_wVulC_10000merge_100junction_cha/LYUU01002088.1:679677-680513	EE
A_vulgare_v1_wVulC_10000merge_100junction_cha/LYUU01002088.1:679677-680513	RXG74080.1	32.367	207	134	6	210	818	213	417	2.98e-22	91.3	neg	A_vulgare_v1_wVulC_10000merge_100junction_cha/LYUU01002088.1:679677-680513	HOST
A_vulgare_v1_wVulC_10000merge_100junction_cha/LYUU01002088.1:679677-680513	RXG71002.1	36.364	132	84	0	321	716	17	148	2.29e-23	90.2	neg	A_vulgare_v1_wVulC_10000merge_100junction_cha/LYUU01002088.1:679677-680513	HOST
A_vulgare_v1_wVulC_10000merge_100junction_cha/LYUU01002088.1:679677-680513	RXG72823.1	32.394	213	122	3	198	773	20	231	7.81e-20	85.7	neg	A_vulgare_v1_wVulC_10000merge_100junction_cha/LYUU01002088.1:679677-680513	HOST
A_vulgare_v1_wVulC_10000merge_100junction_cha/LYUU01002088.1:679677-680513	RXG58580.1	28.358	134	96	0	405	806	4	137	1.68e-14	69.7	neg	A_vulgare_v1_wVulC_10000merge_100junction_cha/LYUU01002088.1:679677-680513	HOST
A_vulgare_v1_wVulC_10000merge_100junction_cha/LYUU01002088.1:679677-680513	RXG58580.1	33.333	111	73	1	504	836	28	137	7.06e-10	56.2	neg	A_vulgare_v1_wVulC_10000merge_100junction_cha/LYUU01002088.1:679677-680513	HOST
A_vulgare_v1_wVulC_10000merge_100junction_cha/LYUU01002088.1:679677-680513	RXG57450.1	36.62	71	45	0	624	836	105	175	9.19e-06	42.9	neg	A_vulgare_v1_wVulC_10000merge_100junction_cha/LYUU01002088.1:679677-680513	HOST
A_vulgare_v1_wVulC_10000merge_100junction_cha/LYUU01002088.1:679590-680417	KLT23343.1	38.406	276	154	1	679590	680417	799	1058	2.1200000000000003e-43	177.0	neg	A_vulgare_v1_wVulC_10000merge_100junction_cha/LYUU01002088.1:679590-680417	EE
A_vulgare_v1_wVulC_10000merge_100junction_cha/LYUU01002088.1:679590-680417	RXG71003.1	37.063	286	161	3	24	827	163	447	0.0	177.0	neg	A_vulgare_v1_wVulC_10000merge_100junction_cha/LYUU01002088.1:679590-680417	HOST
A_vulgare_v1_wVulC_10000merge_100junction_cha/LYUU01002088.1:679590-680417	RXG55009.1	31.481	216	143	3	153	797	302	513	1.49e-28	109.0	neg	A_vulgare_v1_wVulC_10000merge_100junction_cha/LYUU01002088.1:679590-680417	HOST
A_vulgare_v1_wVulC_10000merge_100junction_cha/LYUU01002088.1:679590-680417	RXG71002.1	36.364	132	84	0	408	803	17	148	2.22e-23	90.2	neg	A_vulgare_v1_wVulC_10000merge_100junction_cha/LYUU01002088.1:679590-680417	HOST
A_vulgare_v1_wVulC_10000merge_100junction_cha/LYUU01002088.1:679590-680417	RXG56400.1	38.323	167	97	2	321	806	90	255	1.79e-21	89.4	neg	A_vulgare_v1_wVulC_10000merge_100junction_cha/LYUU01002088.1:679590-680417	HOST
A_vulgare_v1_wVulC_10000merge_100junction_cha/LYUU01002088.1:679590-680417	RXG54515.1	33.516	182	117	1	294	827	1417	1598	4.31e-19	83.7	neg	A_vulgare_v1_wVulC_10000merge_100junction_cha/LYUU01002088.1:679590-680417	HOST
A_vulgare_v1_wVulC_10000merge_100junction_cha/LYUU01002088.1:679590-680417	RXG53170.1	32.051	78	53	0	582	815	312	389	2.97e-08	51.4	neg	A_vulgare_v1_wVulC_10000merge_100junction_cha/LYUU01002088.1:679590-680417	HOST
A_vulgare_v1_wVulC_10000merge_100junction_cha/LYUU01002088.1:679590-680417	RXG70226.1	37.313	67	42	0	603	803	76	142	8.87e-08	50.3	neg	A_vulgare_v1_wVulC_10000merge_100junction_cha/LYUU01002088.1:679590-680417	HOST
A_vulgare_v1_wVulC_10000merge_100junction_cha/LYUU01002088.1:679491-680399	KLT23343.1	37.294	303	174	1	679491	680399	772	1058	0.0	187.0	neg	A_vulgare_v1_wVulC_10000merge_100junction_cha/LYUU01002088.1:679491-680399	EE
A_vulgare_v1_wVulC_10000merge_100junction_cha/LYUU01002088.1:679491-680399	RXG71003.1	38.176	296	165	3	24	908	169	447	0.0	183.0	neg	A_vulgare_v1_wVulC_10000merge_100junction_cha/LYUU01002088.1:679491-680399	HOST
A_vulgare_v1_wVulC_10000merge_100junction_cha/LYUU01002088.1:679491-680399	RXG55009.1	32.54	252	154	2	147	902	234	469	7.669999999999999e-38	134.0	neg	A_vulgare_v1_wVulC_10000merge_100junction_cha/LYUU01002088.1:679491-680399	HOST
A_vulgare_v1_wVulC_10000merge_100junction_cha/LYUU01002088.1:679491-680399	RXG55009.1	31.481	216	143	3	252	896	302	513	2.7000000000000003e-28	109.0	neg	A_vulgare_v1_wVulC_10000merge_100junction_cha/LYUU01002088.1:679491-680399	HOST
A_vulgare_v1_wVulC_10000merge_100junction_cha/LYUU01002088.1:679491-680399	RXG71002.1	36.364	132	84	0	507	902	17	148	4.6599999999999993e-23	89.9	neg	A_vulgare_v1_wVulC_10000merge_100junction_cha/LYUU01002088.1:679491-680399	HOST
A_vulgare_v1_wVulC_10000merge_100junction_cha/LYUU01002088.1:679491-680399	RXG56400.1	38.323	167	97	2	420	905	90	255	7.02e-21	88.2	neg	A_vulgare_v1_wVulC_10000merge_100junction_cha/LYUU01002088.1:679491-680399	HOST
A_vulgare_v1_wVulC_10000merge_100junction_cha/LYUU01002088.1:679491-680399	RXG74080.1	30.168	179	121	4	384	908	211	389	1.91e-20	87.1	neg	A_vulgare_v1_wVulC_10000merge_100junction_cha/LYUU01002088.1:679491-680399	HOST
A_vulgare_v1_wVulC_10000merge_100junction_cha/LYUU01002088.1:679491-680399	RXG70334.1	38.75	80	47	1	669	902	397	476	6.81e-10	57.0	neg	A_vulgare_v1_wVulC_10000merge_100junction_cha/LYUU01002088.1:679491-680399	HOST
A_vulgare_v1_wVulC_10000merge_100junction_cha/LYUU01002088.1:679491-680399	RXG70226.1	37.313	67	42	0	702	902	76	142	2.02e-07	49.7	neg	A_vulgare_v1_wVulC_10000merge_100junction_cha/LYUU01002088.1:679491-680399	HOST
A_vulgare_v1_wVulC_10000merge_100junction_cha/LYUU01002088.1:679362-680450	KLT23340.1	99.725	363	1	0	679362	680450	1	363	0.0	729.0	neg	A_vulgare_v1_wVulC_10000merge_100junction_cha/LYUU01002088.1:679362-680450	EE
A_vulgare_v1_wVulC_10000merge_100junction_cha/LYUU01002088.1:679362-680450	RXG71003.1	38.079	302	169	3	153	1055	163	447	0.0	187.0	neg	A_vulgare_v1_wVulC_10000merge_100junction_cha/LYUU01002088.1:679362-680450	HOST
A_vulgare_v1_wVulC_10000merge_100junction_cha/LYUU01002088.1:679362-680450	RXG71003.1	38.489	278	155	1	252	1085	186	447	0.0	182.0	neg	A_vulgare_v1_wVulC_10000merge_100junction_cha/LYUU01002088.1:679362-680450	HOST
A_vulgare_v1_wVulC_10000merge_100junction_cha/LYUU01002088.1:679362-680450	RXG71003.1	32.891	377	204	3	36	1019	14	390	0.0	173.0	neg	A_vulgare_v1_wVulC_10000merge_100junction_cha/LYUU01002088.1:679362-680450	HOST
A_vulgare_v1_wVulC_10000merge_100junction_cha/LYUU01002088.1:679362-680450	RXG60503.1	31.02	245	137	3	324	1058	34	246	1.09e-32	117.0	neg	A_vulgare_v1_wVulC_10000merge_100junction_cha/LYUU01002088.1:679362-680450	HOST
A_vulgare_v1_wVulC_10000merge_100junction_cha/LYUU01002088.1:679362-680450	RXG71002.1	33.679	193	121	3	414	974	3	194	2.35e-25	97.0	neg	A_vulgare_v1_wVulC_10000merge_100junction_cha/LYUU01002088.1:679362-680450	HOST
A_vulgare_v1_wVulC_10000merge_100junction_cha/LYUU01002088.1:679362-680450	RXG71002.1	36.364	132	84	0	636	1031	17	148	7.18e-23	90.5	neg	A_vulgare_v1_wVulC_10000merge_100junction_cha/LYUU01002088.1:679362-680450	HOST
A_vulgare_v1_wVulC_10000merge_100junction_cha/LYUU01002088.1:679362-680450	RXG56400.1	37.853	177	102	3	549	1064	82	255	3.6e-21	90.5	neg	A_vulgare_v1_wVulC_10000merge_100junction_cha/LYUU01002088.1:679362-680450	HOST
A_vulgare_v1_wVulC_10000merge_100junction_cha/LYUU01002088.1:679362-680450	RXG58580.1	30.328	122	85	0	720	1085	16	137	7.86e-14	69.1	neg	A_vulgare_v1_wVulC_10000merge_100junction_cha/LYUU01002088.1:679362-680450	HOST
A_vulgare_v1_wVulC_10000merge_100junction_cha/LYUU01002088.1:677238-677504	RXG71003.1	45.882	85	46	0	3	257	11	95	2.53e-16	69.7	neg	A_vulgare_v1_wVulC_10000merge_100junction_cha/LYUU01002088.1:677238-677504	HOST
A_vulgare_v1_wVulC_10000merge_100junction_cha/LYUU01002088.1:677238-677504	KLT21856.1	37.778	90	47	2	677238	677504	227	308	1.69e-06	56.2	neg	A_vulgare_v1_wVulC_10000merge_100junction_cha/LYUU01002088.1:677238-677504	EE
A_vulgare_v1_wVulC_10000merge_100junction_cha/LYUU01002088.1:677133-677510	KLT23343.1	50.0	126	63	0	677133	677510	935	1060	5.64e-26	121.0	neg	A_vulgare_v1_wVulC_10000merge_100junction_cha/LYUU01002088.1:677133-677510	EE
A_vulgare_v1_wVulC_10000merge_100junction_cha/LYUU01002088.1:677133-677510	RXG71003.1	44.167	120	67	0	3	362	271	390	1.82e-27	100.0	neg	A_vulgare_v1_wVulC_10000merge_100junction_cha/LYUU01002088.1:677133-677510	HOST
A_vulgare_v1_wVulC_10000merge_100junction_cha/LYUU01002088.1:677133-677510	RXG58144.1	34.568	81	53	0	117	359	64	144	2.69e-11	56.4	neg	A_vulgare_v1_wVulC_10000merge_100junction_cha/LYUU01002088.1:677133-677510	HOST
A_vulgare_v1_wVulC_10000merge_100junction_cha/LYUU01002088.1:677034-677678	KLT22828.1	36.797	231	127	5	677034	677678	1	228	1.34e-33	136.0	neg	A_vulgare_v1_wVulC_10000merge_100junction_cha/LYUU01002088.1:677034-677678	EE
A_vulgare_v1_wVulC_10000merge_100junction_cha/LYUU01002088.1:677034-677678	RXG71003.1	42.282	149	86	0	15	461	271	419	8.960000000000001e-32	114.0	neg	A_vulgare_v1_wVulC_10000merge_100junction_cha/LYUU01002088.1:677034-677678	HOST
A_vulgare_v1_wVulC_10000merge_100junction_cha/LYUU01002088.1:677034-677678	RXG71003.1	43.697	119	66	1	129	482	329	447	4.3e-21	86.6	neg	A_vulgare_v1_wVulC_10000merge_100junction_cha/LYUU01002088.1:677034-677678	HOST
A_vulgare_v1_wVulC_10000merge_100junction_cha/LYUU01002088.1:677034-677678	RXG53170.1	40.244	82	47	1	240	485	311	390	2.29e-11	59.3	neg	A_vulgare_v1_wVulC_10000merge_100junction_cha/LYUU01002088.1:677034-677678	HOST
A_vulgare_v1_wVulC_10000merge_100junction_cha/LYUU01002088.1:676896-677567	RXG71003.1	42.282	149	86	0	153	599	271	419	5.58e-31	113.0	neg	A_vulgare_v1_wVulC_10000merge_100junction_cha/LYUU01002088.1:676896-677567	HOST
A_vulgare_v1_wVulC_10000merge_100junction_cha/LYUU01002088.1:676896-677567	RXG56846.1	41.667	132	77	0	204	599	987	1118	1.7199999999999998e-23	95.0	neg	A_vulgare_v1_wVulC_10000merge_100junction_cha/LYUU01002088.1:676896-677567	HOST
A_vulgare_v1_wVulC_10000merge_100junction_cha/LYUU01002088.1:676896-677567	RXG69859.1	33.526	173	114	1	84	599	1264	1436	1.77e-18	80.6	neg	A_vulgare_v1_wVulC_10000merge_100junction_cha/LYUU01002088.1:676896-677567	HOST
A_vulgare_v1_wVulC_10000merge_100junction_cha/LYUU01002088.1:676896-677567	KLT22063.1	27.155	232	150	6	676896	677567	56	276	2.69e-09	64.3	neg	A_vulgare_v1_wVulC_10000merge_100junction_cha/LYUU01002088.1:676896-677567	EE
A_vulgare_v1_wVulC_10000merge_100junction_cha/LYUU01002088.1:676896-677567	RXG58580.1	38.043	92	57	0	324	599	35	126	3.5e-12	61.8	neg	A_vulgare_v1_wVulC_10000merge_100junction_cha/LYUU01002088.1:676896-677567	HOST
A_vulgare_v1_wVulC_10000merge_100junction_cha/LYUU01002088.1:676896-677567	RXG57649.1	37.179	78	46	1	426	650	267	344	1.49e-06	45.8	neg	A_vulgare_v1_wVulC_10000merge_100junction_cha/LYUU01002088.1:676896-677567	HOST
A_vulgare_v1_wVulC_10000merge_100junction_cha/LYUU01002088.1:673803-674372	KLT22284.1	99.474	190	1	0	673803	674372	233	422	0.0	386.0	pos	A_vulgare_v1_wVulC_10000merge_100junction_cha/LYUU01002088.1:673803-674372	EE
A_vulgare_v1_wVulC_10000merge_100junction_cha/LYUU01002088.1:673794-674372	KLT23015.1	82.564	195	32	1	673794	674372	227	421	0.0	332.0	pos	A_vulgare_v1_wVulC_10000merge_100junction_cha/LYUU01002088.1:673794-674372	EE
A_vulgare_v1_wVulC_10000merge_100junction_cha/LYUU01002088.1:673118-673792	KLT23015.1	82.743	226	38	1	673118	673792	1	226	0.0	390.0	pos	A_vulgare_v1_wVulC_10000merge_100junction_cha/LYUU01002088.1:673118-673792	EE
A_vulgare_v1_wVulC_10000merge_100junction_cha/LYUU01002088.1:673097-673792	KLT22800.1	100.0	232	0	0	673097	673792	1	232	0.0	485.0	pos	A_vulgare_v1_wVulC_10000merge_100junction_cha/LYUU01002088.1:673097-673792	EE
A_vulgare_v1_wVulC_10000merge_100junction_cha/LYUU01002088.1:670260-671192	KLT21578.1	99.678	311	1	0	670260	671192	1	311	0.0	646.0	pos	A_vulgare_v1_wVulC_10000merge_100junction_cha/LYUU01002088.1:670260-671192	EE
A_vulgare_v1_wVulC_10000merge_100junction_cha/LYUU01002088.1:668887-670254	KLT21579.1	99.781	456	1	0	668887	670254	1	456	0.0	900.0	pos	A_vulgare_v1_wVulC_10000merge_100junction_cha/LYUU01002088.1:668887-670254	EE
A_vulgare_v1_wVulC_10000merge_100junction_cha/LYUU01002088.1:668887-670254	RXG55467.1	49.778	450	213	6	54	1367	56	504	0.0	423.0	pos	A_vulgare_v1_wVulC_10000merge_100junction_cha/LYUU01002088.1:668887-670254	HOST
A_vulgare_v1_wVulC_10000merge_100junction_cha/LYUU01002088.1:667785-668891	KLT21580.1	100.0	369	0	0	667785	668891	1	369	0.0	759.0	pos	A_vulgare_v1_wVulC_10000merge_100junction_cha/LYUU01002088.1:667785-668891	EE
A_vulgare_v1_wVulC_10000merge_100junction_cha/LYUU01002088.1:659934-661694	KLT23105.1	99.83	587	1	0	659934	661694	1	587	0.0	1208.0	neg	A_vulgare_v1_wVulC_10000merge_100junction_cha/LYUU01002088.1:659934-661694	EE
A_vulgare_v1_wVulC_10000merge_100junction_cha/LYUU01002088.1:659141-659446	RXG53666.1	80.583	103	18	1	3	305	22	124	0.0	172.0	neg	A_vulgare_v1_wVulC_10000merge_100junction_cha/LYUU01002088.1:659141-659446	HOST
A_vulgare_v1_wVulC_10000merge_100junction_cha/LYUU01002088.1:659141-659446	RXG59946.1	89.13	46	5	0	168	305	23	68	4.46e-25	88.0	neg	A_vulgare_v1_wVulC_10000merge_100junction_cha/LYUU01002088.1:659141-659446	HOST
A_vulgare_v1_wVulC_10000merge_100junction_cha/LYUU01002088.1:659141-659446	KLT22951.1	32.353	102	64	1	659141	659446	120	216	2.19e-06	55.3	neg	A_vulgare_v1_wVulC_10000merge_100junction_cha/LYUU01002088.1:659141-659446	EE
A_vulgare_v1_wVulC_10000merge_100junction_cha/LYUU01002088.1:658205-659848	RXG73415.1	69.541	545	164	1	12	1640	58	602	0.0	795.0	neg	A_vulgare_v1_wVulC_10000merge_100junction_cha/LYUU01002088.1:658205-659848	HOST
A_vulgare_v1_wVulC_10000merge_100junction_cha/LYUU01002088.1:658205-659848	RXG60350.1	50.722	485	191	10	309	1643	3	479	0.0	439.0	neg	A_vulgare_v1_wVulC_10000merge_100junction_cha/LYUU01002088.1:658205-659848	HOST
A_vulgare_v1_wVulC_10000merge_100junction_cha/LYUU01002088.1:658205-659848	KLT23179.1	36.285	576	329	10	658205	659848	15	580	0.0	346.0	neg	A_vulgare_v1_wVulC_10000merge_100junction_cha/LYUU01002088.1:658205-659848	EE
A_vulgare_v1_wVulC_10000merge_100junction_cha/LYUU01002088.1:658205-659848	RXG61038.1	53.401	294	128	3	168	1034	3	292	0.0	316.0	neg	A_vulgare_v1_wVulC_10000merge_100junction_cha/LYUU01002088.1:658205-659848	HOST
A_vulgare_v1_wVulC_10000merge_100junction_cha/LYUU01002088.1:658205-659848	RXG53666.1	56.446	287	110	5	471	1304	1	281	0.0	308.0	neg	A_vulgare_v1_wVulC_10000merge_100junction_cha/LYUU01002088.1:658205-659848	HOST
A_vulgare_v1_wVulC_10000merge_100junction_cha/LYUU01002088.1:658205-659848	RXG57948.1	56.771	192	69	5	1104	1643	3	192	0.0	188.0	neg	A_vulgare_v1_wVulC_10000merge_100junction_cha/LYUU01002088.1:658205-659848	HOST
A_vulgare_v1_wVulC_10000merge_100junction_cha/LYUU01002088.1:658205-659848	RXG52252.1	61.417	127	27	1	933	1247	66	192	7e-45	152.0	neg	A_vulgare_v1_wVulC_10000merge_100junction_cha/LYUU01002088.1:658205-659848	HOST
A_vulgare_v1_wVulC_10000merge_100junction_cha/LYUU01002088.1:658205-659848	RXG72173.1	77.551	98	20	1	1014	1301	2	99	1e-45	151.0	neg	A_vulgare_v1_wVulC_10000merge_100junction_cha/LYUU01002088.1:658205-659848	HOST
A_vulgare_v1_wVulC_10000merge_100junction_cha/LYUU01002088.1:658205-659848	RXG69066.1	25.648	386	274	8	504	1640	8	387	1.4499999999999999e-34	130.0	neg	A_vulgare_v1_wVulC_10000merge_100junction_cha/LYUU01002088.1:658205-659848	HOST
A_vulgare_v1_wVulC_10000merge_100junction_cha/LYUU01002088.1:658205-659848	RXG68269.1	26.938	516	306	19	222	1640	37	524	1.66e-32	128.0	neg	A_vulgare_v1_wVulC_10000merge_100junction_cha/LYUU01002088.1:658205-659848	HOST
A_vulgare_v1_wVulC_10000merge_100junction_cha/LYUU01002088.1:657947-659857	KLT23104.1	100.0	637	0	0	657947	659857	1	637	0.0	1316.0	neg	A_vulgare_v1_wVulC_10000merge_100junction_cha/LYUU01002088.1:657947-659857	EE
A_vulgare_v1_wVulC_10000merge_100junction_cha/LYUU01002088.1:657947-659857	RXG73415.1	65.232	604	206	3	105	1907	55	657	0.0	818.0	neg	A_vulgare_v1_wVulC_10000merge_100junction_cha/LYUU01002088.1:657947-659857	HOST
A_vulgare_v1_wVulC_10000merge_100junction_cha/LYUU01002088.1:657947-659857	RXG53059.1	51.664	571	227	11	315	1904	454	1016	0.0	539.0	neg	A_vulgare_v1_wVulC_10000merge_100junction_cha/LYUU01002088.1:657947-659857	HOST
A_vulgare_v1_wVulC_10000merge_100junction_cha/LYUU01002088.1:657947-659857	RXG72170.1	53.259	537	226	11	216	1772	26	555	0.0	531.0	neg	A_vulgare_v1_wVulC_10000merge_100junction_cha/LYUU01002088.1:657947-659857	HOST
A_vulgare_v1_wVulC_10000merge_100junction_cha/LYUU01002088.1:657947-659857	RXG60350.1	50.617	486	192	10	567	1904	2	479	0.0	442.0	neg	A_vulgare_v1_wVulC_10000merge_100junction_cha/LYUU01002088.1:657947-659857	HOST
A_vulgare_v1_wVulC_10000merge_100junction_cha/LYUU01002088.1:657947-659857	RXG54833.1	50.633	474	187	10	600	1904	2	467	0.0	435.0	neg	A_vulgare_v1_wVulC_10000merge_100junction_cha/LYUU01002088.1:657947-659857	HOST
A_vulgare_v1_wVulC_10000merge_100junction_cha/LYUU01002088.1:657947-659857	RXG61038.1	54.054	296	123	4	426	1292	3	292	0.0	318.0	neg	A_vulgare_v1_wVulC_10000merge_100junction_cha/LYUU01002088.1:657947-659857	HOST
A_vulgare_v1_wVulC_10000merge_100junction_cha/LYUU01002088.1:657947-659857	RXG53666.1	56.446	287	110	5	729	1562	1	281	0.0	309.0	neg	A_vulgare_v1_wVulC_10000merge_100junction_cha/LYUU01002088.1:657947-659857	HOST
A_vulgare_v1_wVulC_10000merge_100junction_cha/LYUU01002088.1:657947-659857	RXG59245.1	57.368	190	67	5	1371	1904	235	422	0.0	190.0	neg	A_vulgare_v1_wVulC_10000merge_100junction_cha/LYUU01002088.1:657947-659857	HOST
A_vulgare_v1_wVulC_10000merge_100junction_cha/LYUU01002088.1:657947-659857	RXG52252.1	61.417	127	27	1	1191	1505	66	192	2.4e-44	152.0	neg	A_vulgare_v1_wVulC_10000merge_100junction_cha/LYUU01002088.1:657947-659857	HOST
A_vulgare_v1_wVulC_10000merge_100junction_cha/LYUU01002088.1:657947-659857	RXG72173.1	77.551	98	20	1	1272	1559	2	99	4.000000000000001e-45	151.0	neg	A_vulgare_v1_wVulC_10000merge_100junction_cha/LYUU01002088.1:657947-659857	HOST
A_vulgare_v1_wVulC_10000merge_100junction_cha/LYUU01002088.1:657947-659857	RXG52296.1	51.497	167	67	5	1440	1904	2	166	5.62e-42	144.0	neg	A_vulgare_v1_wVulC_10000merge_100junction_cha/LYUU01002088.1:657947-659857	HOST
A_vulgare_v1_wVulC_10000merge_100junction_cha/LYUU01002088.1:656351-657580	KLT23102.1	99.756	410	1	0	656351	657580	1	410	0.0	861.0	neg	A_vulgare_v1_wVulC_10000merge_100junction_cha/LYUU01002088.1:656351-657580	EE
A_vulgare_v1_wVulC_10000merge_100junction_cha/LYUU01002088.1:656351-657580	RXG51142.1	34.416	308	193	7	156	1058	58	363	0.0	168.0	neg	A_vulgare_v1_wVulC_10000merge_100junction_cha/LYUU01002088.1:656351-657580	HOST
A_vulgare_v1_wVulC_10000merge_100junction_cha/LYUU01002088.1:656351-657580	RXG55244.1	41.353	133	69	6	57	437	1	130	1.58e-22	88.8	neg	A_vulgare_v1_wVulC_10000merge_100junction_cha/LYUU01002088.1:656351-657580	HOST
A_vulgare_v1_wVulC_10000merge_100junction_cha/LYUU01002088.1:654949-656379	KLT23101.1	99.79	477	1	0	654949	656379	1	477	0.0	986.0	neg	A_vulgare_v1_wVulC_10000merge_100junction_cha/LYUU01002088.1:654949-656379	EE
A_vulgare_v1_wVulC_10000merge_100junction_cha/LYUU01002088.1:653448-654392	KLT23099.1	99.683	315	1	0	653448	654392	1	315	0.0	599.0	pos	A_vulgare_v1_wVulC_10000merge_100junction_cha/LYUU01002088.1:653448-654392	EE
A_vulgare_v1_wVulC_10000merge_100junction_cha/LYUU01002088.1:653448-654392	RXG60359.1	97.143	210	6	0	315	944	377	586	0.0	410.0	pos	A_vulgare_v1_wVulC_10000merge_100junction_cha/LYUU01002088.1:653448-654392	HOST
A_vulgare_v1_wVulC_10000merge_100junction_cha/LYUU01002088.1:651065-651817	KLT22537.1	49.609	256	117	4	651065	651817	16	264	0.0	230.0	neg	A_vulgare_v1_wVulC_10000merge_100junction_cha/LYUU01002088.1:651065-651817	EE
A_vulgare_v1_wVulC_10000merge_100junction_cha/LYUU01002088.1:650493-651050	KLT22537.1	49.462	186	94	0	650493	651050	271	456	0.0	192.0	neg	A_vulgare_v1_wVulC_10000merge_100junction_cha/LYUU01002088.1:650493-651050	EE
A_vulgare_v1_wVulC_10000merge_100junction_cha/LYUU01002088.1:648049-649554	KLT23091.1	100.0	502	0	0	648049	649554	1	502	0.0	991.0	pos	A_vulgare_v1_wVulC_10000merge_100junction_cha/LYUU01002088.1:648049-649554	EE
A_vulgare_v1_wVulC_10000merge_100junction_cha/LYUU01002088.1:648049-649554	RXG71977.1	33.479	457	209	17	174	1310	1	440	0.0	176.0	pos	A_vulgare_v1_wVulC_10000merge_100junction_cha/LYUU01002088.1:648049-649554	HOST
A_vulgare_v1_wVulC_10000merge_100junction_cha/LYUU01002088.1:647069-647965	KLT23090.1	100.0	299	0	0	647069	647965	1	299	0.0	619.0	pos	A_vulgare_v1_wVulC_10000merge_100junction_cha/LYUU01002088.1:647069-647965	EE
A_vulgare_v1_wVulC_10000merge_100junction_cha/LYUU01002088.1:643923-644927	KLT23085.1	100.0	335	0	0	643923	644927	1	335	0.0	665.0	pos	A_vulgare_v1_wVulC_10000merge_100junction_cha/LYUU01002088.1:643923-644927	EE
A_vulgare_v1_wVulC_10000merge_100junction_cha/LYUU01002088.1:641139-643727	KLT23084.1	100.0	863	0	0	641139	643727	1	863	0.0	1776.0	neg	A_vulgare_v1_wVulC_10000merge_100junction_cha/LYUU01002088.1:641139-643727	EE
A_vulgare_v1_wVulC_10000merge_100junction_cha/LYUU01002088.1:641139-643727	RXG57890.1	38.243	774	399	20	474	2588	1	764	0.0	486.0	neg	A_vulgare_v1_wVulC_10000merge_100junction_cha/LYUU01002088.1:641139-643727	HOST
A_vulgare_v1_wVulC_10000merge_100junction_cha/LYUU01002088.1:641139-643727	RXG61678.1	30.458	568	317	21	756	2267	1	554	0.0	190.0	neg	A_vulgare_v1_wVulC_10000merge_100junction_cha/LYUU01002088.1:641139-643727	HOST
A_vulgare_v1_wVulC_10000merge_100junction_cha/LYUU01002088.1:641139-643727	ACY43257.1	37.083	240	127	7	1437	2099	1	235	3e-45	157.0	neg	A_vulgare_v1_wVulC_10000merge_100junction_cha/LYUU01002088.1:641139-643727	HOST
A_vulgare_v1_wVulC_10000merge_100junction_cha/LYUU01002088.1:641139-643727	RXG53528.1	59.677	62	25	0	2280	2465	7	68	6.92e-20	82.6	neg	A_vulgare_v1_wVulC_10000merge_100junction_cha/LYUU01002088.1:641139-643727	HOST
A_vulgare_v1_wVulC_10000merge_100junction_cha/LYUU01002088.1:640730-640924	KLT23343.1	41.538	65	36	1	640730	640924	776	838	2.08e-06	57.3	pos	A_vulgare_v1_wVulC_10000merge_100junction_cha/LYUU01002088.1:640730-640924	EE
A_vulgare_v1_wVulC_10000merge_100junction_cha/LYUU01002088.1:640730-640924	RXG55106.1	39.344	61	35	1	6	188	325	383	3.02e-07	43.2	pos	A_vulgare_v1_wVulC_10000merge_100junction_cha/LYUU01002088.1:640730-640924	HOST
A_vulgare_v1_wVulC_10000merge_100junction_cha/LYUU01002088.1:635728-637764	KLT23075.1	99.558	679	1	1	635728	637764	1	677	0.0	1362.0	pos	A_vulgare_v1_wVulC_10000merge_100junction_cha/LYUU01002088.1:635728-637764	EE
A_vulgare_v1_wVulC_10000merge_100junction_cha/LYUU01002088.1:633129-635675	KLT23074.1	100.0	849	0	0	633129	635675	1	849	0.0	1775.0	pos	A_vulgare_v1_wVulC_10000merge_100junction_cha/LYUU01002088.1:633129-635675	EE
A_vulgare_v1_wVulC_10000merge_100junction_cha/LYUU01002088.1:633129-635675	RXG68428.1	24.937	798	465	28	201	2372	1	738	3.58e-42	160.0	pos	A_vulgare_v1_wVulC_10000merge_100junction_cha/LYUU01002088.1:633129-635675	HOST
A_vulgare_v1_wVulC_10000merge_100junction_cha/LYUU01002088.1:633129-635675	RXG57390.1	26.058	591	338	16	102	1745	122	656	1.31e-38	151.0	pos	A_vulgare_v1_wVulC_10000merge_100junction_cha/LYUU01002088.1:633129-635675	HOST
A_vulgare_v1_wVulC_10000merge_100junction_cha/LYUU01002088.1:633129-635675	RXG51674.1	23.058	798	520	26	9	2222	12	775	1.05e-33	136.0	pos	A_vulgare_v1_wVulC_10000merge_100junction_cha/LYUU01002088.1:633129-635675	HOST
A_vulgare_v1_wVulC_10000merge_100junction_cha/LYUU01002088.1:633129-635675	RXG57390.1	27.957	93	66	1	1947	2222	887	979	2.43e-08	55.9	pos	A_vulgare_v1_wVulC_10000merge_100junction_cha/LYUU01002088.1:633129-635675	HOST
A_vulgare_v1_wVulC_10000merge_100junction_cha/LYUU01002088.1:632337-632918	KLT23175.1	32.161	199	104	8	632337	632918	365	537	1.72e-07	59.8	neg	A_vulgare_v1_wVulC_10000merge_100junction_cha/LYUU01002088.1:632337-632918	EE
A_vulgare_v1_wVulC_10000merge_100junction_cha/LYUU01002088.1:631340-631918	KLT21589.1	90.863	197	14	1	631340	631918	1	197	0.0	373.0	pos	A_vulgare_v1_wVulC_10000merge_100junction_cha/LYUU01002088.1:631340-631918	EE
A_vulgare_v1_wVulC_10000merge_100junction_cha/LYUU01002088.1:631340-631918	RXG70194.1	41.667	132	73	1	18	401	16	147	9.62e-32	117.0	pos	A_vulgare_v1_wVulC_10000merge_100junction_cha/LYUU01002088.1:631340-631918	HOST
A_vulgare_v1_wVulC_10000merge_100junction_cha/LYUU01002088.1:628850-630940	KLT23071.1	100.0	697	0	0	628850	630940	1	697	0.0	1448.0	pos	A_vulgare_v1_wVulC_10000merge_100junction_cha/LYUU01002088.1:628850-630940	EE
A_vulgare_v1_wVulC_10000merge_100junction_cha/LYUU01002088.1:628850-630940	RXG61156.1	33.607	122	76	3	264	620	472	591	1.55e-07	53.1	pos	A_vulgare_v1_wVulC_10000merge_100junction_cha/LYUU01002088.1:628850-630940	HOST
A_vulgare_v1_wVulC_10000merge_100junction_cha/LYUU01002088.1:628850-630940	RXG71003.1	28.387	155	108	2	180	641	195	347	1.76e-07	51.9	pos	A_vulgare_v1_wVulC_10000merge_100junction_cha/LYUU01002088.1:628850-630940	HOST
A_vulgare_v1_wVulC_10000merge_100junction_cha/LYUU01002088.1:628850-630940	RXG71205.1	27.861	201	124	4	381	965	697	882	7.5e-07	50.8	pos	A_vulgare_v1_wVulC_10000merge_100junction_cha/LYUU01002088.1:628850-630940	HOST
A_vulgare_v1_wVulC_10000merge_100junction_cha/LYUU01002088.1:626737-628068	KLT23069.1	100.0	444	0	0	626737	628068	1	444	0.0	926.0	neg	A_vulgare_v1_wVulC_10000merge_100junction_cha/LYUU01002088.1:626737-628068	EE
A_vulgare_v1_wVulC_10000merge_100junction_cha/LYUU01002088.1:626737-628068	RXG60806.1	24.857	350	230	12	18	980	3	348	1.0300000000000001e-21	91.3	neg	A_vulgare_v1_wVulC_10000merge_100junction_cha/LYUU01002088.1:626737-628068	HOST
A_vulgare_v1_wVulC_10000merge_100junction_cha/LYUU01002088.1:626737-628068	RXG51325.1	33.333	93	62	0	1053	1331	180	272	2.53e-12	64.0	neg	A_vulgare_v1_wVulC_10000merge_100junction_cha/LYUU01002088.1:626737-628068	HOST
A_vulgare_v1_wVulC_10000merge_100junction_cha/LYUU01002088.1:625719-626747	KLT23068.1	100.0	343	0	0	625719	626747	1	343	0.0	705.0	pos	A_vulgare_v1_wVulC_10000merge_100junction_cha/LYUU01002088.1:625719-626747	EE
A_vulgare_v1_wVulC_10000merge_100junction_cha/LYUU01002088.1:623382-624248	KLT23064.1	99.654	289	1	0	623382	624248	1	289	0.0	549.0	pos	A_vulgare_v1_wVulC_10000merge_100junction_cha/LYUU01002088.1:623382-624248	EE
A_vulgare_v1_wVulC_10000merge_100junction_cha/LYUU01002088.1:620551-623307	KLT23063.1	99.891	919	1	0	620551	623307	1	919	0.0	1914.0	neg	A_vulgare_v1_wVulC_10000merge_100junction_cha/LYUU01002088.1:620551-623307	EE
A_vulgare_v1_wVulC_10000merge_100junction_cha/LYUU01002088.1:618529-619557	KLT23060.1	100.0	343	0	0	618529	619557	1	343	0.0	702.0	pos	A_vulgare_v1_wVulC_10000merge_100junction_cha/LYUU01002088.1:618529-619557	EE
A_vulgare_v1_wVulC_10000merge_100junction_cha/LYUU01002088.1:616190-617062	KLT23056.1	100.0	291	0	0	616190	617062	1	291	0.0	559.0	pos	A_vulgare_v1_wVulC_10000merge_100junction_cha/LYUU01002088.1:616190-617062	EE
A_vulgare_v1_wVulC_10000merge_100junction_cha/LYUU01002088.1:612779-613765	KLT23051.1	99.696	329	1	0	612779	613765	1	329	0.0	678.0	neg	A_vulgare_v1_wVulC_10000merge_100junction_cha/LYUU01002088.1:612779-613765	EE
A_vulgare_v1_wVulC_10000merge_100junction_cha/LYUU01002088.1:611495-612769	KLT23050.1	100.0	425	0	0	611495	612769	1	425	0.0	882.0	neg	A_vulgare_v1_wVulC_10000merge_100junction_cha/LYUU01002088.1:611495-612769	EE
A_vulgare_v1_wVulC_10000merge_100junction_cha/LYUU01002088.1:611495-612769	RXG71042.1	54.98	251	105	6	531	1268	2	249	0.0	258.0	neg	A_vulgare_v1_wVulC_10000merge_100junction_cha/LYUU01002088.1:611495-612769	HOST
A_vulgare_v1_wVulC_10000merge_100junction_cha/LYUU01002088.1:610494-611504	KLT23049.1	100.0	337	0	0	610494	611504	1	337	0.0	657.0	neg	A_vulgare_v1_wVulC_10000merge_100junction_cha/LYUU01002088.1:610494-611504	EE
A_vulgare_v1_wVulC_10000merge_100junction_cha/LYUU01002088.1:610494-611504	RXG67178.1	32.308	260	149	6	66	812	110	353	1.49e-37	132.0	neg	A_vulgare_v1_wVulC_10000merge_100junction_cha/LYUU01002088.1:610494-611504	HOST
A_vulgare_v1_wVulC_10000merge_100junction_cha/LYUU01002088.1:610494-611504	RXG53133.1	30.894	123	68	2	252	569	10	132	3.93e-11	60.7	neg	A_vulgare_v1_wVulC_10000merge_100junction_cha/LYUU01002088.1:610494-611504	HOST
A_vulgare_v1_wVulC_10000merge_100junction_cha/LYUU01002088.1:609500-609745	KLT22828.1	36.585	82	50	1	609500	609745	231	310	6.97e-06	54.2	neg	A_vulgare_v1_wVulC_10000merge_100junction_cha/LYUU01002088.1:609500-609745	EE
A_vulgare_v1_wVulC_10000merge_100junction_cha/LYUU01002088.1:609500-609745	RXG61156.1	38.158	76	47	0	18	245	490	565	1.55e-09	50.3	neg	A_vulgare_v1_wVulC_10000merge_100junction_cha/LYUU01002088.1:609500-609745	HOST
A_vulgare_v1_wVulC_10000merge_100junction_cha/LYUU01002088.1:609485-609910	KLT22828.1	38.514	148	82	3	609485	609910	6	150	1.37e-17	89.6	neg	A_vulgare_v1_wVulC_10000merge_100junction_cha/LYUU01002088.1:609485-609910	EE
A_vulgare_v1_wVulC_10000merge_100junction_cha/LYUU01002088.1:609485-609910	RXG69859.1	37.895	95	56	1	9	293	1029	1120	3.08e-11	57.3	neg	A_vulgare_v1_wVulC_10000merge_100junction_cha/LYUU01002088.1:609485-609910	HOST
A_vulgare_v1_wVulC_10000merge_100junction_cha/LYUU01002088.1:609380-609784	RXG69859.1	37.895	95	56	1	114	398	1029	1120	5.49e-11	56.4	neg	A_vulgare_v1_wVulC_10000merge_100junction_cha/LYUU01002088.1:609380-609784	HOST
A_vulgare_v1_wVulC_10000merge_100junction_cha/LYUU01002088.1:609380-609784	KLT22979.1	31.788	151	84	5	609380	609784	15	162	1.66e-06	56.2	neg	A_vulgare_v1_wVulC_10000merge_100junction_cha/LYUU01002088.1:609380-609784	EE
A_vulgare_v1_wVulC_10000merge_100junction_cha/LYUU01002088.1:609380-609784	RXG51805.1	31.193	109	72	2	84	404	35	142	1.73e-09	50.8	neg	A_vulgare_v1_wVulC_10000merge_100junction_cha/LYUU01002088.1:609380-609784	HOST
A_vulgare_v1_wVulC_10000merge_100junction_cha/LYUU01002088.1:605327-607432	KLT23041.1	100.0	702	0	0	605327	607432	1	702	0.0	1420.0	neg	A_vulgare_v1_wVulC_10000merge_100junction_cha/LYUU01002088.1:605327-607432	EE
A_vulgare_v1_wVulC_10000merge_100junction_cha/LYUU01002088.1:602544-603821	KLT23038.1	100.0	426	0	0	602544	603821	1	426	0.0	884.0	neg	A_vulgare_v1_wVulC_10000merge_100junction_cha/LYUU01002088.1:602544-603821	EE
A_vulgare_v1_wVulC_10000merge_100junction_cha/LYUU01002088.1:599826-601385	KLT23036.1	99.808	520	1	0	599826	601385	1	520	0.0	1075.0	neg	A_vulgare_v1_wVulC_10000merge_100junction_cha/LYUU01002088.1:599826-601385	EE
A_vulgare_v1_wVulC_10000merge_100junction_cha/LYUU01002088.1:599826-601385	RXG51789.1	34.6	500	264	18	192	1550	9	492	0.0	206.0	neg	A_vulgare_v1_wVulC_10000merge_100junction_cha/LYUU01002088.1:599826-601385	HOST
A_vulgare_v1_wVulC_10000merge_100junction_cha/LYUU01002088.1:596842-599457	KLT23035.1	100.0	872	0	0	596842	599457	1	872	0.0	1808.0	neg	A_vulgare_v1_wVulC_10000merge_100junction_cha/LYUU01002088.1:596842-599457	EE
A_vulgare_v1_wVulC_10000merge_100junction_cha/LYUU01002088.1:595047-596459	KLT23034.1	100.0	471	0	0	595047	596459	1	471	0.0	975.0	neg	A_vulgare_v1_wVulC_10000merge_100junction_cha/LYUU01002088.1:595047-596459	EE
A_vulgare_v1_wVulC_10000merge_100junction_cha/LYUU01002088.1:591685-592878	KLT23030.1	100.0	398	0	0	591685	592878	1	398	0.0	824.0	neg	A_vulgare_v1_wVulC_10000merge_100junction_cha/LYUU01002088.1:591685-592878	EE
A_vulgare_v1_wVulC_10000merge_100junction_cha/LYUU01002088.1:588077-588997	KLT23023.1	100.0	307	0	0	588077	588997	1	307	0.0	629.0	pos	A_vulgare_v1_wVulC_10000merge_100junction_cha/LYUU01002088.1:588077-588997	EE
A_vulgare_v1_wVulC_10000merge_100junction_cha/LYUU01002088.1:586461-587537	KLT23021.1	100.0	359	0	0	586461	587537	1	359	0.0	723.0	neg	A_vulgare_v1_wVulC_10000merge_100junction_cha/LYUU01002088.1:586461-587537	EE
A_vulgare_v1_wVulC_10000merge_100junction_cha/LYUU01002088.1:585291-586451	KLT23020.1	100.0	387	0	0	585291	586451	1	387	0.0	797.0	pos	A_vulgare_v1_wVulC_10000merge_100junction_cha/LYUU01002088.1:585291-586451	EE
A_vulgare_v1_wVulC_10000merge_100junction_cha/LYUU01002088.1:583486-585195	KLT23019.1	100.0	570	0	0	583486	585195	1	570	0.0	1143.0	pos	A_vulgare_v1_wVulC_10000merge_100junction_cha/LYUU01002088.1:583486-585195	EE
A_vulgare_v1_wVulC_10000merge_100junction_cha/LYUU01002088.1:580905-581897	KLT22427.1	82.477	331	54	2	580905	581897	2	328	0.0	566.0	neg	A_vulgare_v1_wVulC_10000merge_100junction_cha/LYUU01002088.1:580905-581897	EE
A_vulgare_v1_wVulC_10000merge_100junction_cha/LYUU01002088.1:580617-581879	KLT23015.1	99.287	421	3	0	580617	581879	1	421	0.0	867.0	neg	A_vulgare_v1_wVulC_10000merge_100junction_cha/LYUU01002088.1:580617-581879	EE
A_vulgare_v1_wVulC_10000merge_100junction_cha/LYUU01002088.1:578738-579082	KLT23164.1	74.138	116	29	1	578738	579082	129	244	0.0	171.0	pos	A_vulgare_v1_wVulC_10000merge_100junction_cha/LYUU01002088.1:578738-579082	EE
A_vulgare_v1_wVulC_10000merge_100junction_cha/LYUU01002088.1:577602-577844	KLT23164.1	38.372	86	45	4	577602	577844	1	83	2.09e-06	53.9	neg	A_vulgare_v1_wVulC_10000merge_100junction_cha/LYUU01002088.1:577602-577844	EE
A_vulgare_v1_wVulC_10000merge_100junction_cha/LYUU01002088.1:577581-578348	KLT22382.1	78.516	256	55	0	577581	578348	1	256	0.0	424.0	neg	A_vulgare_v1_wVulC_10000merge_100junction_cha/LYUU01002088.1:577581-578348	EE
A_vulgare_v1_wVulC_10000merge_100junction_cha/LYUU01002088.1:575873-576061	KLT22333.1	65.079	63	22	0	575873	576061	3	65	0.0	84.6	neg	A_vulgare_v1_wVulC_10000merge_100junction_cha/LYUU01002088.1:575873-576061	EE
A_vulgare_v1_wVulC_10000merge_100junction_cha/LYUU01002088.1:575167-575871	KLT22246.1	82.353	238	39	1	575167	575871	69	306	0.0	412.0	neg	A_vulgare_v1_wVulC_10000merge_100junction_cha/LYUU01002088.1:575167-575871	EE
A_vulgare_v1_wVulC_10000merge_100junction_cha/LYUU01002088.1:572806-573951	KLT23003.1	100.0	382	0	0	572806	573951	1	382	0.0	796.0	neg	A_vulgare_v1_wVulC_10000merge_100junction_cha/LYUU01002088.1:572806-573951	EE
A_vulgare_v1_wVulC_10000merge_100junction_cha/LYUU01002088.1:572806-573951	RXG67142.1	30.539	167	110	3	12	503	157	320	3e-16	75.0	neg	A_vulgare_v1_wVulC_10000merge_100junction_cha/LYUU01002088.1:572806-573951	HOST
A_vulgare_v1_wVulC_10000merge_100junction_cha/LYUU01002088.1:571538-572548	KLT23002.1	100.0	337	0	0	571538	572548	1	337	0.0	679.0	pos	A_vulgare_v1_wVulC_10000merge_100junction_cha/LYUU01002088.1:571538-572548	EE
A_vulgare_v1_wVulC_10000merge_100junction_cha/LYUU01002088.1:567747-568907	KLT22997.1	100.0	387	0	0	567747	568907	1	387	0.0	787.0	neg	A_vulgare_v1_wVulC_10000merge_100junction_cha/LYUU01002088.1:567747-568907	EE
A_vulgare_v1_wVulC_10000merge_100junction_cha/LYUU01002088.1:567747-568907	RXG59530.1	60.526	228	90	0	24	707	125	352	0.0	294.0	neg	A_vulgare_v1_wVulC_10000merge_100junction_cha/LYUU01002088.1:567747-568907	HOST
A_vulgare_v1_wVulC_10000merge_100junction_cha/LYUU01002088.1:567747-568907	RXG59530.1	40.351	57	34	0	945	1115	62	118	2.29e-07	49.7	neg	A_vulgare_v1_wVulC_10000merge_100junction_cha/LYUU01002088.1:567747-568907	HOST
A_vulgare_v1_wVulC_10000merge_100junction_cha/LYUU01002088.1:565886-566188	KLT23075.1	42.157	102	47	4	565886	566188	144	234	2.97e-10	69.1	neg	A_vulgare_v1_wVulC_10000merge_100junction_cha/LYUU01002088.1:565886-566188	EE
A_vulgare_v1_wVulC_10000merge_100junction_cha/LYUU01002088.1:562490-563992	KLT22990.1	100.0	501	0	0	562490	563992	1	501	0.0	944.0	pos	A_vulgare_v1_wVulC_10000merge_100junction_cha/LYUU01002088.1:562490-563992	EE
A_vulgare_v1_wVulC_10000merge_100junction_cha/LYUU01002088.1:561042-561917	KLT22988.1	100.0	292	0	0	561042	561917	1	292	0.0	604.0	neg	A_vulgare_v1_wVulC_10000merge_100junction_cha/LYUU01002088.1:561042-561917	EE
A_vulgare_v1_wVulC_10000merge_100junction_cha/LYUU01002088.1:561042-561917	RXG61243.1	38.211	246	134	3	120	836	1	235	0.0	167.0	neg	A_vulgare_v1_wVulC_10000merge_100junction_cha/LYUU01002088.1:561042-561917	HOST
A_vulgare_v1_wVulC_10000merge_100junction_cha/LYUU01002088.1:560167-561048	KLT22987.1	100.0	294	0	0	560167	561048	1	294	0.0	602.0	neg	A_vulgare_v1_wVulC_10000merge_100junction_cha/LYUU01002088.1:560167-561048	EE
A_vulgare_v1_wVulC_10000merge_100junction_cha/LYUU01002088.1:558920-560095	KLT22986.1	100.0	392	0	0	558920	560095	1	392	0.0	789.0	neg	A_vulgare_v1_wVulC_10000merge_100junction_cha/LYUU01002088.1:558920-560095	EE
A_vulgare_v1_wVulC_10000merge_100junction_cha/LYUU01002088.1:558920-560095	RXG55748.1	28.112	249	172	4	39	773	24	269	1.11e-18	81.8	neg	A_vulgare_v1_wVulC_10000merge_100junction_cha/LYUU01002088.1:558920-560095	HOST
A_vulgare_v1_wVulC_10000merge_100junction_cha/LYUU01002088.1:555392-557362	KLT22982.1	99.696	657	2	0	555392	557362	1	657	0.0	1358.0	neg	A_vulgare_v1_wVulC_10000merge_100junction_cha/LYUU01002088.1:555392-557362	EE
A_vulgare_v1_wVulC_10000merge_100junction_cha/LYUU01002088.1:554187-554330	KLT22982.1	89.796	49	4	1	554187	554330	609	657	2.98e-16	88.2	neg	A_vulgare_v1_wVulC_10000merge_100junction_cha/LYUU01002088.1:554187-554330	EE
A_vulgare_v1_wVulC_10000merge_100junction_cha/LYUU01002088.1:553264-553560	RXG58797.1	37.0	100	57	3	9	296	318	415	2.33e-13	61.8	neg	A_vulgare_v1_wVulC_10000merge_100junction_cha/LYUU01002088.1:553264-553560	HOST
A_vulgare_v1_wVulC_10000merge_100junction_cha/LYUU01002088.1:553264-553560	KLT22960.1	35.644	101	63	2	553264	553560	68	168	3.47e-06	55.9	neg	A_vulgare_v1_wVulC_10000merge_100junction_cha/LYUU01002088.1:553264-553560	EE
A_vulgare_v1_wVulC_10000merge_100junction_cha/LYUU01002088.1:553264-553560	RXG61147.1	38.095	63	39	0	108	296	673	735	5.77e-08	46.6	neg	A_vulgare_v1_wVulC_10000merge_100junction_cha/LYUU01002088.1:553264-553560	HOST
A_vulgare_v1_wVulC_10000merge_100junction_cha/LYUU01002088.1:553108-553602	RXG55009.1	37.821	156	95	2	3	467	319	473	7.28e-24	93.3	neg	A_vulgare_v1_wVulC_10000merge_100junction_cha/LYUU01002088.1:553108-553602	HOST
A_vulgare_v1_wVulC_10000merge_100junction_cha/LYUU01002088.1:553108-553602	KLT22030.1	32.934	167	109	3	553108	553602	801	966	1.59e-12	77.3	neg	A_vulgare_v1_wVulC_10000merge_100junction_cha/LYUU01002088.1:553108-553602	EE
A_vulgare_v1_wVulC_10000merge_100junction_cha/LYUU01002088.1:553108-553602	RXG72823.1	37.815	119	70	3	102	449	619	736	4.48e-15	68.8	neg	A_vulgare_v1_wVulC_10000merge_100junction_cha/LYUU01002088.1:553108-553602	HOST
A_vulgare_v1_wVulC_10000merge_100junction_cha/LYUU01002088.1:553108-553602	RXG74067.1	36.047	86	53	2	207	458	139	224	3.21e-11	56.2	neg	A_vulgare_v1_wVulC_10000merge_100junction_cha/LYUU01002088.1:553108-553602	HOST
A_vulgare_v1_wVulC_10000merge_100junction_cha/LYUU01002088.1:553057-553575	RXG55009.1	37.821	156	95	2	54	518	319	473	8.33e-24	93.3	neg	A_vulgare_v1_wVulC_10000merge_100junction_cha/LYUU01002088.1:553057-553575	HOST
A_vulgare_v1_wVulC_10000merge_100junction_cha/LYUU01002088.1:553057-553575	KLT23343.1	31.034	174	112	3	553057	553575	892	1058	3.2e-12	76.4	neg	A_vulgare_v1_wVulC_10000merge_100junction_cha/LYUU01002088.1:553057-553575	EE
A_vulgare_v1_wVulC_10000merge_100junction_cha/LYUU01002088.1:553057-553575	RXG71003.1	32.231	121	80	2	117	476	10	129	2.12e-15	69.7	neg	A_vulgare_v1_wVulC_10000merge_100junction_cha/LYUU01002088.1:553057-553575	HOST
A_vulgare_v1_wVulC_10000merge_100junction_cha/LYUU01002088.1:553057-553575	RXG71003.1	37.234	94	54	3	246	518	355	446	8.33e-11	56.7	neg	A_vulgare_v1_wVulC_10000merge_100junction_cha/LYUU01002088.1:553057-553575	HOST
A_vulgare_v1_wVulC_10000merge_100junction_cha/LYUU01002088.1:553057-553575	RXG61147.1	38.235	68	42	0	315	518	668	735	2e-07	47.2	neg	A_vulgare_v1_wVulC_10000merge_100junction_cha/LYUU01002088.1:553057-553575	HOST
A_vulgare_v1_wVulC_10000merge_100junction_cha/LYUU01002088.1:552961-553584	KLT22828.1	36.842	209	124	4	552961	553584	111	312	1.2699999999999999e-24	110.0	neg	A_vulgare_v1_wVulC_10000merge_100junction_cha/LYUU01002088.1:552961-553584	EE
A_vulgare_v1_wVulC_10000merge_100junction_cha/LYUU01002088.1:552961-553584	RXG55009.1	33.005	203	128	3	3	608	222	417	2.11e-27	103.0	neg	A_vulgare_v1_wVulC_10000merge_100junction_cha/LYUU01002088.1:552961-553584	HOST
A_vulgare_v1_wVulC_10000merge_100junction_cha/LYUU01002088.1:552961-553584	RXG55009.1	37.821	156	95	2	150	614	319	473	1.61e-23	93.6	neg	A_vulgare_v1_wVulC_10000merge_100junction_cha/LYUU01002088.1:552961-553584	HOST
A_vulgare_v1_wVulC_10000merge_100junction_cha/LYUU01002088.1:552961-553584	RXG71003.1	32.231	121	80	2	213	572	10	129	6.79e-15	69.1	neg	A_vulgare_v1_wVulC_10000merge_100junction_cha/LYUU01002088.1:552961-553584	HOST
A_vulgare_v1_wVulC_10000merge_100junction_cha/LYUU01002088.1:552961-553584	RXG71003.1	37.234	94	54	3	342	614	355	446	1.21e-10	57.0	neg	A_vulgare_v1_wVulC_10000merge_100junction_cha/LYUU01002088.1:552961-553584	HOST
A_vulgare_v1_wVulC_10000merge_100junction_cha/LYUU01002088.1:552961-553584	RXG61147.1	38.028	71	44	0	411	623	665	735	1.33e-07	48.6	neg	A_vulgare_v1_wVulC_10000merge_100junction_cha/LYUU01002088.1:552961-553584	HOST
A_vulgare_v1_wVulC_10000merge_100junction_cha/LYUU01002088.1:552733-553497	RXG55009.1	31.222	221	139	4	93	752	250	458	6.16e-26	101.0	neg	A_vulgare_v1_wVulC_10000merge_100junction_cha/LYUU01002088.1:552733-553497	HOST
A_vulgare_v1_wVulC_10000merge_100junction_cha/LYUU01002088.1:552733-553497	KLT22828.1	33.077	260	154	10	552733	553497	76	320	4.91e-18	91.1	neg	A_vulgare_v1_wVulC_10000merge_100junction_cha/LYUU01002088.1:552733-553497	EE
A_vulgare_v1_wVulC_10000merge_100junction_cha/LYUU01002088.1:552733-553497	RXG71205.1	32.584	178	112	3	222	752	1066	1236	1.97e-19	84.0	neg	A_vulgare_v1_wVulC_10000merge_100junction_cha/LYUU01002088.1:552733-553497	HOST
A_vulgare_v1_wVulC_10000merge_100junction_cha/LYUU01002088.1:552733-553497	RXG51805.1	30.526	190	121	7	198	758	25	206	2.08e-17	74.7	neg	A_vulgare_v1_wVulC_10000merge_100junction_cha/LYUU01002088.1:552733-553497	HOST
A_vulgare_v1_wVulC_10000merge_100junction_cha/LYUU01002088.1:552733-553497	RXG55009.1	35.714	126	79	2	378	752	349	473	1.13e-15	72.8	neg	A_vulgare_v1_wVulC_10000merge_100junction_cha/LYUU01002088.1:552733-553497	HOST
A_vulgare_v1_wVulC_10000merge_100junction_cha/LYUU01002088.1:552733-553497	RXG69859.1	33.898	118	76	2	405	755	1312	1428	1.72e-13	66.9	neg	A_vulgare_v1_wVulC_10000merge_100junction_cha/LYUU01002088.1:552733-553497	HOST
A_vulgare_v1_wVulC_10000merge_100junction_cha/LYUU01002088.1:552733-553497	RXG71003.1	42.373	59	33	1	570	743	388	446	5.3e-08	50.3	neg	A_vulgare_v1_wVulC_10000merge_100junction_cha/LYUU01002088.1:552733-553497	HOST
A_vulgare_v1_wVulC_10000merge_100junction_cha/LYUU01002088.1:552622-553434	KLT23343.1	30.719	306	163	9	552622	553434	774	1065	2.31e-23	112.0	neg	A_vulgare_v1_wVulC_10000merge_100junction_cha/LYUU01002088.1:552622-553434	EE
A_vulgare_v1_wVulC_10000merge_100junction_cha/LYUU01002088.1:552622-553434	RXG55009.1	27.273	264	172	5	24	800	204	452	4.7600000000000004e-29	110.0	neg	A_vulgare_v1_wVulC_10000merge_100junction_cha/LYUU01002088.1:552622-553434	HOST
A_vulgare_v1_wVulC_10000merge_100junction_cha/LYUU01002088.1:552622-553434	RXG72076.1	39.175	97	58	1	486	773	31	127	1e-15	72.2	neg	A_vulgare_v1_wVulC_10000merge_100junction_cha/LYUU01002088.1:552622-553434	HOST
A_vulgare_v1_wVulC_10000merge_100junction_cha/LYUU01002088.1:552622-553434	RXG70334.1	29.237	236	153	6	105	803	51	275	3.63e-15	71.9	neg	A_vulgare_v1_wVulC_10000merge_100junction_cha/LYUU01002088.1:552622-553434	HOST
A_vulgare_v1_wVulC_10000merge_100junction_cha/LYUU01002088.1:552622-553434	RXG67907.1	31.973	147	88	5	384	812	80	218	9.53e-14	67.7	neg	A_vulgare_v1_wVulC_10000merge_100junction_cha/LYUU01002088.1:552622-553434	HOST
A_vulgare_v1_wVulC_10000merge_100junction_cha/LYUU01002088.1:552622-553434	RXG69856.1	37.069	116	59	3	501	812	337	450	6.69e-12	62.1	neg	A_vulgare_v1_wVulC_10000merge_100junction_cha/LYUU01002088.1:552622-553434	HOST
A_vulgare_v1_wVulC_10000merge_100junction_cha/LYUU01002088.1:552622-553434	RXG57649.1	21.569	204	147	5	210	812	501	694	1.06e-07	50.3	neg	A_vulgare_v1_wVulC_10000merge_100junction_cha/LYUU01002088.1:552622-553434	HOST
A_vulgare_v1_wVulC_10000merge_100junction_cha/LYUU01002088.1:552535-553575	RXG71003.1	28.533	375	226	5	6	1040	62	424	4.59e-40	140.0	neg	A_vulgare_v1_wVulC_10000merge_100junction_cha/LYUU01002088.1:552535-553575	HOST
A_vulgare_v1_wVulC_10000merge_100junction_cha/LYUU01002088.1:552535-553575	KLT23340.1	29.31	348	216	4	552535	553575	6	324	2.33e-31	129.0	neg	A_vulgare_v1_wVulC_10000merge_100junction_cha/LYUU01002088.1:552535-553575	EE
A_vulgare_v1_wVulC_10000merge_100junction_cha/LYUU01002088.1:552535-553575	RXG71205.1	30.719	306	199	5	114	1028	974	1267	3.92e-31	120.0	neg	A_vulgare_v1_wVulC_10000merge_100junction_cha/LYUU01002088.1:552535-553575	HOST
A_vulgare_v1_wVulC_10000merge_100junction_cha/LYUU01002088.1:552535-553575	RXG55009.1	30.522	249	160	4	291	1034	222	458	4.1200000000000003e-29	112.0	neg	A_vulgare_v1_wVulC_10000merge_100junction_cha/LYUU01002088.1:552535-553575	HOST
A_vulgare_v1_wVulC_10000merge_100junction_cha/LYUU01002088.1:552535-553575	RXG55009.1	29.297	256	158	7	312	1040	253	498	9.57e-25	100.0	neg	A_vulgare_v1_wVulC_10000merge_100junction_cha/LYUU01002088.1:552535-553575	HOST
A_vulgare_v1_wVulC_10000merge_100junction_cha/LYUU01002088.1:552535-553575	RXG58797.1	33.962	159	90	4	588	1025	318	474	3.54e-17	79.0	neg	A_vulgare_v1_wVulC_10000merge_100junction_cha/LYUU01002088.1:552535-553575	HOST
A_vulgare_v1_wVulC_10000merge_100junction_cha/LYUU01002088.1:552535-553575	RXG60503.1	27.982	218	132	4	438	1037	30	240	4.47e-16	73.0	neg	A_vulgare_v1_wVulC_10000merge_100junction_cha/LYUU01002088.1:552535-553575	HOST
A_vulgare_v1_wVulC_10000merge_100junction_cha/LYUU01002088.1:552535-553575	RXG57168.1	30.645	124	83	3	675	1040	74	196	4.92e-11	59.0	neg	A_vulgare_v1_wVulC_10000merge_100junction_cha/LYUU01002088.1:552535-553575	HOST
A_vulgare_v1_wVulC_10000merge_100junction_cha/LYUU01002088.1:552535-553575	RXG71003.1	37.234	94	54	3	768	1040	355	446	6.4e-10	57.3	neg	A_vulgare_v1_wVulC_10000merge_100junction_cha/LYUU01002088.1:552535-553575	HOST
A_vulgare_v1_wVulC_10000merge_100junction_cha/LYUU01002088.1:552535-553575	RXG61147.1	38.235	68	42	0	837	1040	668	735	2.82e-06	46.9	neg	A_vulgare_v1_wVulC_10000merge_100junction_cha/LYUU01002088.1:552535-553575	HOST
A_vulgare_v1_wVulC_10000merge_100junction_cha/LYUU01002088.1:552448-553527	RXG71003.1	31.852	270	172	4	87	896	169	426	6.5200000000000005e-37	132.0	neg	A_vulgare_v1_wVulC_10000merge_100junction_cha/LYUU01002088.1:552448-553527	HOST
A_vulgare_v1_wVulC_10000merge_100junction_cha/LYUU01002088.1:552448-553527	RXG71003.1	28.716	296	196	5	123	1004	165	447	4.17e-33	122.0	neg	A_vulgare_v1_wVulC_10000merge_100junction_cha/LYUU01002088.1:552448-553527	HOST
A_vulgare_v1_wVulC_10000merge_100junction_cha/LYUU01002088.1:552448-553527	RXG71205.1	30.952	294	190	5	201	1079	986	1267	1.1e-29	116.0	neg	A_vulgare_v1_wVulC_10000merge_100junction_cha/LYUU01002088.1:552448-553527	HOST
A_vulgare_v1_wVulC_10000merge_100junction_cha/LYUU01002088.1:552448-553527	RXG55009.1	27.917	240	150	7	399	1079	269	498	8.02e-21	89.4	neg	A_vulgare_v1_wVulC_10000merge_100junction_cha/LYUU01002088.1:552448-553527	HOST
A_vulgare_v1_wVulC_10000merge_100junction_cha/LYUU01002088.1:552448-553527	RXG71529.1	29.714	175	115	4	507	1028	150	317	9.74e-17	77.0	neg	A_vulgare_v1_wVulC_10000merge_100junction_cha/LYUU01002088.1:552448-553527	HOST
A_vulgare_v1_wVulC_10000merge_100junction_cha/LYUU01002088.1:552448-553527	RXG58797.1	35.172	145	80	3	675	1073	332	474	2.43e-16	76.7	neg	A_vulgare_v1_wVulC_10000merge_100junction_cha/LYUU01002088.1:552448-553527	HOST
A_vulgare_v1_wVulC_10000merge_100junction_cha/LYUU01002088.1:552448-553527	KLT22157.1	24.194	372	211	12	552448	553527	92	404	3.43e-11	71.1	neg	A_vulgare_v1_wVulC_10000merge_100junction_cha/LYUU01002088.1:552448-553527	EE
A_vulgare_v1_wVulC_10000merge_100junction_cha/LYUU01002088.1:552448-553527	RXG71529.1	26.368	201	132	5	489	1073	168	358	6.25e-14	69.1	neg	A_vulgare_v1_wVulC_10000merge_100junction_cha/LYUU01002088.1:552448-553527	HOST
A_vulgare_v1_wVulC_10000merge_100junction_cha/LYUU01002088.1:552448-553527	RXG70334.1	33.654	104	65	2	708	1010	354	456	1.03e-10	60.4	neg	A_vulgare_v1_wVulC_10000merge_100junction_cha/LYUU01002088.1:552448-553527	HOST
A_vulgare_v1_wVulC_10000merge_100junction_cha/LYUU01002088.1:552448-553527	RXG71003.1	42.308	78	40	3	855	1079	371	446	3.99e-09	55.0	neg	A_vulgare_v1_wVulC_10000merge_100junction_cha/LYUU01002088.1:552448-553527	HOST
A_vulgare_v1_wVulC_10000merge_100junction_cha/LYUU01002088.1:552265-553602	KLT22979.1	100.0	446	0	0	552265	553602	1	446	0.0	920.0	neg	A_vulgare_v1_wVulC_10000merge_100junction_cha/LYUU01002088.1:552265-553602	EE
A_vulgare_v1_wVulC_10000merge_100junction_cha/LYUU01002088.1:552265-553602	RXG71003.1	28.312	385	234	5	270	1334	54	426	2.1299999999999998e-39	140.0	neg	A_vulgare_v1_wVulC_10000merge_100junction_cha/LYUU01002088.1:552265-553602	HOST
A_vulgare_v1_wVulC_10000merge_100junction_cha/LYUU01002088.1:552265-553602	RXG56846.1	30.094	319	210	5	384	1337	1029	1335	4.58e-31	122.0	neg	A_vulgare_v1_wVulC_10000merge_100junction_cha/LYUU01002088.1:552265-553602	HOST
A_vulgare_v1_wVulC_10000merge_100junction_cha/LYUU01002088.1:552265-553602	RXG55009.1	30.522	249	160	4	561	1304	222	458	1.59e-28	112.0	neg	A_vulgare_v1_wVulC_10000merge_100junction_cha/LYUU01002088.1:552265-553602	HOST
A_vulgare_v1_wVulC_10000merge_100junction_cha/LYUU01002088.1:552265-553602	RXG58797.1	33.962	159	90	4	858	1295	318	474	8.55e-17	79.2	neg	A_vulgare_v1_wVulC_10000merge_100junction_cha/LYUU01002088.1:552265-553602	HOST
A_vulgare_v1_wVulC_10000merge_100junction_cha/LYUU01002088.1:552265-553602	RXG68833.1	26.144	306	211	6	429	1334	360	654	1.4e-16	79.2	neg	A_vulgare_v1_wVulC_10000merge_100junction_cha/LYUU01002088.1:552265-553602	HOST
A_vulgare_v1_wVulC_10000merge_100junction_cha/LYUU01002088.1:552265-553602	RXG51805.1	32.022	178	111	6	753	1277	8	178	2.87e-17	77.0	neg	A_vulgare_v1_wVulC_10000merge_100junction_cha/LYUU01002088.1:552265-553602	HOST
A_vulgare_v1_wVulC_10000merge_100junction_cha/LYUU01002088.1:552265-553602	RXG71529.1	26.549	226	149	6	672	1328	143	358	2.67e-15	73.9	neg	A_vulgare_v1_wVulC_10000merge_100junction_cha/LYUU01002088.1:552265-553602	HOST
A_vulgare_v1_wVulC_10000merge_100junction_cha/LYUU01002088.1:552265-553602	RXG61136.1	24.471	425	262	11	195	1313	247	664	1.98e-12	66.9	neg	A_vulgare_v1_wVulC_10000merge_100junction_cha/LYUU01002088.1:552265-553602	HOST
A_vulgare_v1_wVulC_10000merge_100junction_cha/LYUU01002088.1:552265-553602	RXG57168.1	30.233	129	87	3	945	1325	69	196	7e-11	59.3	neg	A_vulgare_v1_wVulC_10000merge_100junction_cha/LYUU01002088.1:552265-553602	HOST
A_vulgare_v1_wVulC_10000merge_100junction_cha/LYUU01002088.1:552265-553602	RXG71003.1	37.234	94	54	3	1038	1310	355	446	1.5e-09	57.3	neg	A_vulgare_v1_wVulC_10000merge_100junction_cha/LYUU01002088.1:552265-553602	HOST
A_vulgare_v1_wVulC_10000merge_100junction_cha/LYUU01002088.1:552265-553602	RXG61147.1	38.028	71	44	0	1107	1319	665	735	2.8e-06	47.7	neg	A_vulgare_v1_wVulC_10000merge_100junction_cha/LYUU01002088.1:552265-553602	HOST
A_vulgare_v1_wVulC_10000merge_100junction_cha/LYUU01002088.1:550624-552096	KLT22978.1	99.796	491	1	0	550624	552096	1	491	0.0	1000.0	neg	A_vulgare_v1_wVulC_10000merge_100junction_cha/LYUU01002088.1:550624-552096	EE
A_vulgare_v1_wVulC_10000merge_100junction_cha/LYUU01002088.1:549017-550285	KLT22976.1	99.764	423	1	0	549017	550285	1	423	0.0	850.0	neg	A_vulgare_v1_wVulC_10000merge_100junction_cha/LYUU01002088.1:549017-550285	EE
A_vulgare_v1_wVulC_10000merge_100junction_cha/LYUU01002088.1:546265-547962	KLT22973.1	100.0	566	0	0	546265	547962	1	566	0.0	1108.0	pos	A_vulgare_v1_wVulC_10000merge_100junction_cha/LYUU01002088.1:546265-547962	EE
A_vulgare_v1_wVulC_10000merge_100junction_cha/LYUU01002088.1:544327-545196	KLT22970.1	100.0	290	0	0	544327	545196	1	290	0.0	583.0	pos	A_vulgare_v1_wVulC_10000merge_100junction_cha/LYUU01002088.1:544327-545196	EE
A_vulgare_v1_wVulC_10000merge_100junction_cha/LYUU01002088.1:542768-544159	KLT22969.1	99.784	464	1	0	542768	544159	1	464	0.0	966.0	pos	A_vulgare_v1_wVulC_10000merge_100junction_cha/LYUU01002088.1:542768-544159	EE
A_vulgare_v1_wVulC_10000merge_100junction_cha/LYUU01002088.1:537758-540847	KLT22966.1	100.0	1030	0	0	537758	540847	1	1030	0.0	2092.0	neg	A_vulgare_v1_wVulC_10000merge_100junction_cha/LYUU01002088.1:537758-540847	EE
A_vulgare_v1_wVulC_10000merge_100junction_cha/LYUU01002088.1:536114-537667	KLT22965.1	100.0	518	0	0	536114	537667	1	518	0.0	1040.0	neg	A_vulgare_v1_wVulC_10000merge_100junction_cha/LYUU01002088.1:536114-537667	EE
A_vulgare_v1_wVulC_10000merge_100junction_cha/LYUU01002088.1:534886-535272	KLT21589.1	34.028	144	77	6	534886	535272	10	150	2.61e-08	62.6	neg	A_vulgare_v1_wVulC_10000merge_100junction_cha/LYUU01002088.1:534886-535272	EE
A_vulgare_v1_wVulC_10000merge_100junction_cha/LYUU01002088.1:534886-535272	RXG70194.1	31.008	129	70	3	57	386	19	147	2.24e-09	51.4	neg	A_vulgare_v1_wVulC_10000merge_100junction_cha/LYUU01002088.1:534886-535272	HOST
A_vulgare_v1_wVulC_10000merge_100junction_cha/LYUU01002088.1:533788-536106	KLT22964.1	99.871	773	1	0	533788	536106	1	773	0.0	1568.0	neg	A_vulgare_v1_wVulC_10000merge_100junction_cha/LYUU01002088.1:533788-536106	EE
A_vulgare_v1_wVulC_10000merge_100junction_cha/LYUU01002088.1:533788-536106	RXG70194.1	32.192	146	75	5	1155	1526	4	147	2.61e-12	68.5	neg	A_vulgare_v1_wVulC_10000merge_100junction_cha/LYUU01002088.1:533788-536106	HOST
A_vulgare_v1_wVulC_10000merge_100junction_cha/LYUU01002088.1:533788-536106	RXG57670.1	30.675	163	95	8	1011	1454	151	310	4.52e-07	51.1	neg	A_vulgare_v1_wVulC_10000merge_100junction_cha/LYUU01002088.1:533788-536106	HOST
A_vulgare_v1_wVulC_10000merge_100junction_cha/LYUU01002088.1:532846-533370	RXG62124.1	57.353	68	28	1	6	206	6	73	6.37e-22	84.0	neg	A_vulgare_v1_wVulC_10000merge_100junction_cha/LYUU01002088.1:532846-533370	HOST
A_vulgare_v1_wVulC_10000merge_100junction_cha/LYUU01002088.1:532846-533370	KLT23266.1	29.775	178	119	5	532846	533370	20	194	7.29e-06	52.8	neg	A_vulgare_v1_wVulC_10000merge_100junction_cha/LYUU01002088.1:532846-533370	EE
A_vulgare_v1_wVulC_10000merge_100junction_cha/LYUU01002088.1:530870-532159	KLT22961.1	99.767	430	1	0	530870	532159	1	430	0.0	834.0	neg	A_vulgare_v1_wVulC_10000merge_100junction_cha/LYUU01002088.1:530870-532159	EE
A_vulgare_v1_wVulC_10000merge_100junction_cha/LYUU01002088.1:530296-530565	KLT22537.1	62.245	98	29	1	530296	530565	35	132	3.47e-26	115.0	neg	A_vulgare_v1_wVulC_10000merge_100junction_cha/LYUU01002088.1:530296-530565	EE
A_vulgare_v1_wVulC_10000merge_100junction_cha/LYUU01002088.1:529004-529750	KLT22600.1	47.6	250	119	3	529004	529750	149	387	0.0	223.0	pos	A_vulgare_v1_wVulC_10000merge_100junction_cha/LYUU01002088.1:529004-529750	EE
A_vulgare_v1_wVulC_10000merge_100junction_cha/LYUU01002088.1:529004-529750	RXG55144.1	40.175	229	135	2	6	689	384	611	0.0	168.0	pos	A_vulgare_v1_wVulC_10000merge_100junction_cha/LYUU01002088.1:529004-529750	HOST
A_vulgare_v1_wVulC_10000merge_100junction_cha/LYUU01002088.1:529004-529750	RXG54237.1	37.696	191	113	2	114	680	812	998	1.33e-39	141.0	pos	A_vulgare_v1_wVulC_10000merge_100junction_cha/LYUU01002088.1:529004-529750	HOST
A_vulgare_v1_wVulC_10000merge_100junction_cha/LYUU01002088.1:529004-529750	RXG67508.1	32.53	166	101	3	210	689	256	416	2.86e-20	86.3	pos	A_vulgare_v1_wVulC_10000merge_100junction_cha/LYUU01002088.1:529004-529750	HOST
A_vulgare_v1_wVulC_10000merge_100junction_cha/LYUU01002088.1:529004-529750	RXG52934.1	41.758	91	53	0	408	680	1	91	5.26e-20	82.6	pos	A_vulgare_v1_wVulC_10000merge_100junction_cha/LYUU01002088.1:529004-529750	HOST
A_vulgare_v1_wVulC_10000merge_100junction_cha/LYUU01002088.1:529004-529750	RXG67161.1	52.174	46	22	0	519	656	68	113	4.23e-08	49.1	pos	A_vulgare_v1_wVulC_10000merge_100junction_cha/LYUU01002088.1:529004-529750	HOST
A_vulgare_v1_wVulC_10000merge_100junction_cha/LYUU01002088.1:528962-529828	KLT22854.1	51.171	299	132	6	528962	529828	137	431	0.0	280.0	pos	A_vulgare_v1_wVulC_10000merge_100junction_cha/LYUU01002088.1:528962-529828	EE
A_vulgare_v1_wVulC_10000merge_100junction_cha/LYUU01002088.1:528962-529828	RXG55144.1	40.175	229	135	2	48	731	384	611	0.0	168.0	pos	A_vulgare_v1_wVulC_10000merge_100junction_cha/LYUU01002088.1:528962-529828	HOST
A_vulgare_v1_wVulC_10000merge_100junction_cha/LYUU01002088.1:528962-529828	RXG55144.1	42.347	196	111	1	138	725	140	333	0.0	159.0	pos	A_vulgare_v1_wVulC_10000merge_100junction_cha/LYUU01002088.1:528962-529828	HOST
A_vulgare_v1_wVulC_10000merge_100junction_cha/LYUU01002088.1:528962-529828	RXG67508.1	32.53	166	101	3	252	731	256	416	8.36e-20	85.7	pos	A_vulgare_v1_wVulC_10000merge_100junction_cha/LYUU01002088.1:528962-529828	HOST
A_vulgare_v1_wVulC_10000merge_100junction_cha/LYUU01002088.1:528962-529828	RXG52934.1	41.758	91	53	0	450	722	1	91	9.69e-20	82.9	pos	A_vulgare_v1_wVulC_10000merge_100junction_cha/LYUU01002088.1:528962-529828	HOST
A_vulgare_v1_wVulC_10000merge_100junction_cha/LYUU01002088.1:528962-529828	RXG51515.1	35.2	125	79	1	339	713	19	141	1.17e-15	71.4	pos	A_vulgare_v1_wVulC_10000merge_100junction_cha/LYUU01002088.1:528962-529828	HOST
A_vulgare_v1_wVulC_10000merge_100junction_cha/LYUU01002088.1:528962-529828	RXG67161.1	52.174	46	22	0	561	698	68	113	7.64e-08	49.1	pos	A_vulgare_v1_wVulC_10000merge_100junction_cha/LYUU01002088.1:528962-529828	HOST
A_vulgare_v1_wVulC_10000merge_100junction_cha/LYUU01002088.1:528320-528595	RXG55009.1	38.636	88	53	1	6	269	284	370	2.48e-14	64.3	pos	A_vulgare_v1_wVulC_10000merge_100junction_cha/LYUU01002088.1:528320-528595	HOST
A_vulgare_v1_wVulC_10000merge_100junction_cha/LYUU01002088.1:528320-528595	KLT21811.1	34.783	92	60	0	528320	528595	69	160	7.88e-09	62.9	pos	A_vulgare_v1_wVulC_10000merge_100junction_cha/LYUU01002088.1:528320-528595	EE
A_vulgare_v1_wVulC_10000merge_100junction_cha/LYUU01002088.1:528281-528601	KLT23343.1	40.741	108	61	2	528281	528601	875	980	2.25e-12	76.7	pos	A_vulgare_v1_wVulC_10000merge_100junction_cha/LYUU01002088.1:528281-528601	EE
A_vulgare_v1_wVulC_10000merge_100junction_cha/LYUU01002088.1:528281-528601	RXG55009.1	39.604	101	60	1	6	308	304	403	1.13e-16	71.4	pos	A_vulgare_v1_wVulC_10000merge_100junction_cha/LYUU01002088.1:528281-528601	HOST
A_vulgare_v1_wVulC_10000merge_100junction_cha/LYUU01002088.1:528281-528601	RXG70334.1	33.333	72	48	0	105	320	51	122	8.16e-09	49.1	pos	A_vulgare_v1_wVulC_10000merge_100junction_cha/LYUU01002088.1:528281-528601	HOST
A_vulgare_v1_wVulC_10000merge_100junction_cha/LYUU01002088.1:528047-529873	KLT22960.1	100.0	609	0	0	528047	529873	1	609	0.0	1259.0	pos	A_vulgare_v1_wVulC_10000merge_100junction_cha/LYUU01002088.1:528047-529873	EE
A_vulgare_v1_wVulC_10000merge_100junction_cha/LYUU01002088.1:528047-529873	RXG55144.1	40.175	229	135	2	963	1646	384	611	0.0	168.0	pos	A_vulgare_v1_wVulC_10000merge_100junction_cha/LYUU01002088.1:528047-529873	HOST
A_vulgare_v1_wVulC_10000merge_100junction_cha/LYUU01002088.1:528047-529873	RXG55144.1	42.347	196	111	1	1053	1640	140	333	2.1900000000000007e-43	158.0	pos	A_vulgare_v1_wVulC_10000merge_100junction_cha/LYUU01002088.1:528047-529873	HOST
A_vulgare_v1_wVulC_10000merge_100junction_cha/LYUU01002088.1:528047-529873	RXG68025.1	31.529	314	189	13	834	1727	180	483	2.54e-35	133.0	pos	A_vulgare_v1_wVulC_10000merge_100junction_cha/LYUU01002088.1:528047-529873	HOST
A_vulgare_v1_wVulC_10000merge_100junction_cha/LYUU01002088.1:528047-529873	RXG64438.1	37.615	218	117	6	1107	1703	257	474	1.59e-31	125.0	pos	A_vulgare_v1_wVulC_10000merge_100junction_cha/LYUU01002088.1:528047-529873	HOST
A_vulgare_v1_wVulC_10000merge_100junction_cha/LYUU01002088.1:528047-529873	RXG52934.1	41.758	91	53	0	1365	1637	1	91	1.81e-18	83.2	pos	A_vulgare_v1_wVulC_10000merge_100junction_cha/LYUU01002088.1:528047-529873	HOST
A_vulgare_v1_wVulC_10000merge_100junction_cha/LYUU01002088.1:528047-529873	RXG55009.1	36.29	124	77	2	204	575	259	380	4.52e-16	78.4	pos	A_vulgare_v1_wVulC_10000merge_100junction_cha/LYUU01002088.1:528047-529873	HOST
A_vulgare_v1_wVulC_10000merge_100junction_cha/LYUU01002088.1:528047-529873	RXG51515.1	35.2	125	79	1	1254	1628	19	141	1.45e-14	71.4	pos	A_vulgare_v1_wVulC_10000merge_100junction_cha/LYUU01002088.1:528047-529873	HOST
A_vulgare_v1_wVulC_10000merge_100junction_cha/LYUU01002088.1:528047-529873	RXG71003.1	30.556	144	95	2	135	554	169	311	1.74e-12	67.1	pos	A_vulgare_v1_wVulC_10000merge_100junction_cha/LYUU01002088.1:528047-529873	HOST
A_vulgare_v1_wVulC_10000merge_100junction_cha/LYUU01002088.1:528047-529873	RXG68353.1	33.962	159	95	5	63	521	454	608	2.31e-11	64.3	pos	A_vulgare_v1_wVulC_10000merge_100junction_cha/LYUU01002088.1:528047-529873	HOST
A_vulgare_v1_wVulC_10000merge_100junction_cha/LYUU01002088.1:528047-529873	RXG61128.1	36.364	77	45	2	318	542	57	131	4.48e-09	53.6	pos	A_vulgare_v1_wVulC_10000merge_100junction_cha/LYUU01002088.1:528047-529873	HOST
A_vulgare_v1_wVulC_10000merge_100junction_cha/LYUU01002088.1:528047-529873	RXG67161.1	50.0	50	25	0	1476	1625	68	117	1.79e-07	49.4	pos	A_vulgare_v1_wVulC_10000merge_100junction_cha/LYUU01002088.1:528047-529873	HOST
A_vulgare_v1_wVulC_10000merge_100junction_cha/LYUU01002088.1:525556-526566	KLT22957.1	99.703	337	1	0	525556	526566	1	337	0.0	671.0	neg	A_vulgare_v1_wVulC_10000merge_100junction_cha/LYUU01002088.1:525556-526566	EE
A_vulgare_v1_wVulC_10000merge_100junction_cha/LYUU01002088.1:525034-525153	KLT22170.1	72.093	43	9	1	525034	525153	401	443	2.94e-08	61.8	pos	A_vulgare_v1_wVulC_10000merge_100junction_cha/LYUU01002088.1:525034-525153	EE
A_vulgare_v1_wVulC_10000merge_100junction_cha/LYUU01002088.1:524880-524999	KLT22537.1	68.889	45	9	1	524880	524999	248	292	1.74e-07	59.3	pos	A_vulgare_v1_wVulC_10000merge_100junction_cha/LYUU01002088.1:524880-524999	EE
A_vulgare_v1_wVulC_10000merge_100junction_cha/LYUU01002088.1:524234-524584	KLT21818.1	70.94	117	34	0	524234	524584	279	395	7.279999999999998e-40	154.0	pos	A_vulgare_v1_wVulC_10000merge_100junction_cha/LYUU01002088.1:524234-524584	EE
A_vulgare_v1_wVulC_10000merge_100junction_cha/LYUU01002088.1:522027-523256	KLT22953.1	99.512	410	2	0	522027	523256	1	410	0.0	838.0	pos	A_vulgare_v1_wVulC_10000merge_100junction_cha/LYUU01002088.1:522027-523256	EE
A_vulgare_v1_wVulC_10000merge_100junction_cha/LYUU01002088.1:520824-521933	KLT22952.1	100.0	370	0	0	520824	521933	1	370	0.0	769.0	pos	A_vulgare_v1_wVulC_10000merge_100junction_cha/LYUU01002088.1:520824-521933	EE
A_vulgare_v1_wVulC_10000merge_100junction_cha/LYUU01002088.1:519786-520061	KLT23104.1	32.99	97	60	1	519786	520061	138	234	4.08e-06	55.6	pos	A_vulgare_v1_wVulC_10000merge_100junction_cha/LYUU01002088.1:519786-520061	EE
A_vulgare_v1_wVulC_10000merge_100junction_cha/LYUU01002088.1:519786-520061	RXG72173.1	42.029	69	38	1	3	203	23	91	3.47e-10	49.7	pos	A_vulgare_v1_wVulC_10000merge_100junction_cha/LYUU01002088.1:519786-520061	HOST
A_vulgare_v1_wVulC_10000merge_100junction_cha/LYUU01002088.1:519429-520502	KLT22951.1	100.0	358	0	0	519429	520502	1	358	0.0	691.0	pos	A_vulgare_v1_wVulC_10000merge_100junction_cha/LYUU01002088.1:519429-520502	EE
A_vulgare_v1_wVulC_10000merge_100junction_cha/LYUU01002088.1:519429-520502	RXG53667.1	32.061	131	74	4	357	704	52	182	3.68e-09	55.3	pos	A_vulgare_v1_wVulC_10000merge_100junction_cha/LYUU01002088.1:519429-520502	HOST
A_vulgare_v1_wVulC_10000merge_100junction_cha/LYUU01002088.1:517990-519405	KLT22950.1	100.0	472	0	0	517990	519405	1	472	0.0	969.0	pos	A_vulgare_v1_wVulC_10000merge_100junction_cha/LYUU01002088.1:517990-519405	EE
A_vulgare_v1_wVulC_10000merge_100junction_cha/LYUU01002088.1:514431-514733	KLT23164.1	55.34	103	44	1	514431	514733	3	105	1.07e-32	130.0	neg	A_vulgare_v1_wVulC_10000merge_100junction_cha/LYUU01002088.1:514431-514733	EE
A_vulgare_v1_wVulC_10000merge_100junction_cha/LYUU01002088.1:513025-513273	KLT23051.1	38.372	86	38	5	513025	513273	4	77	5.77e-06	53.6	neg	A_vulgare_v1_wVulC_10000merge_100junction_cha/LYUU01002088.1:513025-513273	EE
A_vulgare_v1_wVulC_10000merge_100junction_cha/LYUU01002088.1:512432-512554	KLT23164.1	58.537	41	17	0	512432	512554	100	140	3.52e-34	66.0	neg	A_vulgare_v1_wVulC_10000merge_100junction_cha/LYUU01002088.1:512432-512554	EE
A_vulgare_v1_wVulC_10000merge_100junction_cha/LYUU01002088.1:512092-512427	KLT23164.1	45.536	112	61	0	512092	512427	145	256	3.52e-34	102.0	neg	A_vulgare_v1_wVulC_10000merge_100junction_cha/LYUU01002088.1:512092-512427	EE
A_vulgare_v1_wVulC_10000merge_100junction_cha/LYUU01002088.1:510831-511013	KLT21830.1	90.164	61	6	0	510831	511013	399	459	2.76e-25	113.0	neg	A_vulgare_v1_wVulC_10000merge_100junction_cha/LYUU01002088.1:510831-511013	EE
A_vulgare_v1_wVulC_10000merge_100junction_cha/LYUU01002088.1:507664-507987	KLT23075.1	39.45	109	62	3	507664	507987	106	211	3.73e-13	78.4	pos	A_vulgare_v1_wVulC_10000merge_100junction_cha/LYUU01002088.1:507664-507987	EE
A_vulgare_v1_wVulC_10000merge_100junction_cha/LYUU01002088.1:504622-505404	KLT22340.1	100.0	261	0	0	504622	505404	1	261	0.0	546.0	pos	A_vulgare_v1_wVulC_10000merge_100junction_cha/LYUU01002088.1:504622-505404	EE
A_vulgare_v1_wVulC_10000merge_100junction_cha/LYUU01002088.1:502281-503279	KLT22315.1	27.596	337	234	6	502281	503279	97	427	1.67e-29	125.0	neg	A_vulgare_v1_wVulC_10000merge_100junction_cha/LYUU01002088.1:502281-503279	EE
A_vulgare_v1_wVulC_10000merge_100junction_cha/LYUU01002088.1:502281-503279	ASN74436.1	27.668	253	164	10	144	896	115	350	2.45e-16	76.4	neg	A_vulgare_v1_wVulC_10000merge_100junction_cha/LYUU01002088.1:502281-503279	HOST
A_vulgare_v1_wVulC_10000merge_100junction_cha/LYUU01002088.1:502281-503279	ASN74449.1	23.841	302	215	7	57	947	103	394	4.09e-11	60.7	neg	A_vulgare_v1_wVulC_10000merge_100junction_cha/LYUU01002088.1:502281-503279	HOST
A_vulgare_v1_wVulC_10000merge_100junction_cha/LYUU01002088.1:502161-503606	KLT22337.1	100.0	482	0	0	502161	503606	1	482	0.0	917.0	neg	A_vulgare_v1_wVulC_10000merge_100junction_cha/LYUU01002088.1:502161-503606	EE
A_vulgare_v1_wVulC_10000merge_100junction_cha/LYUU01002088.1:502161-503606	ASN74436.1	24.92	313	216	9	264	1196	55	350	1.48e-14	73.0	neg	A_vulgare_v1_wVulC_10000merge_100junction_cha/LYUU01002088.1:502161-503606	HOST
A_vulgare_v1_wVulC_10000merge_100junction_cha/LYUU01002088.1:502161-503606	ASN74449.1	23.677	359	256	8	177	1238	49	394	2.95e-12	65.7	neg	A_vulgare_v1_wVulC_10000merge_100junction_cha/LYUU01002088.1:502161-503606	HOST
A_vulgare_v1_wVulC_10000merge_100junction_cha/LYUU01002088.1:501012-502112	KLT22336.1	99.728	367	1	0	501012	502112	1	367	0.0	709.0	neg	A_vulgare_v1_wVulC_10000merge_100junction_cha/LYUU01002088.1:501012-502112	EE
A_vulgare_v1_wVulC_10000merge_100junction_cha/LYUU01002088.1:499719-500957	KLT22335.1	100.0	413	0	0	499719	500957	1	413	0.0	863.0	pos	A_vulgare_v1_wVulC_10000merge_100junction_cha/LYUU01002088.1:499719-500957	EE
A_vulgare_v1_wVulC_10000merge_100junction_cha/LYUU01002088.1:499719-500957	RXG55325.1	60.1	401	158	2	39	1238	68	467	0.0	504.0	pos	A_vulgare_v1_wVulC_10000merge_100junction_cha/LYUU01002088.1:499719-500957	HOST
A_vulgare_v1_wVulC_10000merge_100junction_cha/LYUU01002088.1:499719-500957	RXG54805.1	39.13	184	93	4	375	890	37	213	1.65e-35	127.0	pos	A_vulgare_v1_wVulC_10000merge_100junction_cha/LYUU01002088.1:499719-500957	HOST
A_vulgare_v1_wVulC_10000merge_100junction_cha/LYUU01002088.1:499018-499290	KLT22030.1	47.423	97	45	4	499018	499290	851	947	6.05e-13	78.7	pos	A_vulgare_v1_wVulC_10000merge_100junction_cha/LYUU01002088.1:499018-499290	EE
A_vulgare_v1_wVulC_10000merge_100junction_cha/LYUU01002088.1:499018-499290	RXG72823.1	41.176	85	49	1	6	257	505	589	4.02e-15	66.6	pos	A_vulgare_v1_wVulC_10000merge_100junction_cha/LYUU01002088.1:499018-499290	HOST
A_vulgare_v1_wVulC_10000merge_100junction_cha/LYUU01002088.1:499018-499290	RXG72823.1	41.071	56	29	1	117	272	159	214	2.67e-06	41.5	pos	A_vulgare_v1_wVulC_10000merge_100junction_cha/LYUU01002088.1:499018-499290	HOST
A_vulgare_v1_wVulC_10000merge_100junction_cha/LYUU01002088.1:497790-498812	KLT22246.1	100.0	341	0	0	497790	498812	1	341	0.0	713.0	neg	A_vulgare_v1_wVulC_10000merge_100junction_cha/LYUU01002088.1:497790-498812	EE
A_vulgare_v1_wVulC_10000merge_100junction_cha/LYUU01002088.1:497162-497527	KLT22960.1	41.481	135	65	2	497162	497527	5	138	1.9e-17	91.6	pos	A_vulgare_v1_wVulC_10000merge_100junction_cha/LYUU01002088.1:497162-497527	EE
A_vulgare_v1_wVulC_10000merge_100junction_cha/LYUU01002088.1:495604-497034	KLT22331.1	100.0	477	0	0	495604	497034	1	477	0.0	1001.0	pos	A_vulgare_v1_wVulC_10000merge_100junction_cha/LYUU01002088.1:495604-497034	EE
A_vulgare_v1_wVulC_10000merge_100junction_cha/LYUU01002088.1:494392-494904	KLT23099.1	25.434	173	122	4	494392	494904	148	315	1e-10	67.7	pos	A_vulgare_v1_wVulC_10000merge_100junction_cha/LYUU01002088.1:494392-494904	EE
A_vulgare_v1_wVulC_10000merge_100junction_cha/LYUU01002088.1:494392-494904	RXG60359.1	23.837	172	124	3	3	512	420	586	4.87e-12	60.4	pos	A_vulgare_v1_wVulC_10000merge_100junction_cha/LYUU01002088.1:494392-494904	HOST
A_vulgare_v1_wVulC_10000merge_100junction_cha/LYUU01002088.1:493951-494958	KLT22328.1	100.0	336	0	0	493951	494958	1	336	0.0	701.0	pos	A_vulgare_v1_wVulC_10000merge_100junction_cha/LYUU01002088.1:493951-494958	EE
A_vulgare_v1_wVulC_10000merge_100junction_cha/LYUU01002088.1:493951-494958	RXG60359.1	24.277	173	124	3	441	953	419	586	6.04e-12	63.5	pos	A_vulgare_v1_wVulC_10000merge_100junction_cha/LYUU01002088.1:493951-494958	HOST
A_vulgare_v1_wVulC_10000merge_100junction_cha/LYUU01002088.1:492320-493645	KLT22327.1	100.0	442	0	0	492320	493645	1	442	0.0	907.0	pos	A_vulgare_v1_wVulC_10000merge_100junction_cha/LYUU01002088.1:492320-493645	EE
A_vulgare_v1_wVulC_10000merge_100junction_cha/LYUU01002088.1:492320-493645	RXG69602.1	50.5	200	97	1	282	875	10	209	0.0	202.0	pos	A_vulgare_v1_wVulC_10000merge_100junction_cha/LYUU01002088.1:492320-493645	HOST
A_vulgare_v1_wVulC_10000merge_100junction_cha/LYUU01002088.1:491065-491445	KLT22324.1	96.063	127	5	0	491065	491445	1	127	0.0	252.0	neg	A_vulgare_v1_wVulC_10000merge_100junction_cha/LYUU01002088.1:491065-491445	EE
A_vulgare_v1_wVulC_10000merge_100junction_cha/LYUU01002088.1:491065-491445	RXG73514.1	31.061	132	82	4	6	377	189	319	2.3e-10	54.2	neg	A_vulgare_v1_wVulC_10000merge_100junction_cha/LYUU01002088.1:491065-491445	HOST
A_vulgare_v1_wVulC_10000merge_100junction_cha/LYUU01002088.1:489548-491089	KLT22324.1	100.0	514	0	0	489548	491089	120	633	0.0	1083.0	neg	A_vulgare_v1_wVulC_10000merge_100junction_cha/LYUU01002088.1:489548-491089	EE
A_vulgare_v1_wVulC_10000merge_100junction_cha/LYUU01002088.1:489548-491089	RXG73514.1	39.827	462	264	4	186	1535	316	775	0.0	370.0	neg	A_vulgare_v1_wVulC_10000merge_100junction_cha/LYUU01002088.1:489548-491089	HOST
A_vulgare_v1_wVulC_10000merge_100junction_cha/LYUU01002088.1:487738-488988	KLT22322.1	100.0	417	0	0	487738	488988	1	417	0.0	860.0	pos	A_vulgare_v1_wVulC_10000merge_100junction_cha/LYUU01002088.1:487738-488988	EE
A_vulgare_v1_wVulC_10000merge_100junction_cha/LYUU01002088.1:487738-488988	RXG62111.1	97.108	415	12	0	3	1247	2	416	0.0	835.0	pos	A_vulgare_v1_wVulC_10000merge_100junction_cha/LYUU01002088.1:487738-488988	HOST
A_vulgare_v1_wVulC_10000merge_100junction_cha/LYUU01002088.1:485226-487103	KLT22321.1	99.84	626	1	0	485226	487103	1	626	0.0	1272.0	neg	A_vulgare_v1_wVulC_10000merge_100junction_cha/LYUU01002088.1:485226-487103	EE
A_vulgare_v1_wVulC_10000merge_100junction_cha/LYUU01002088.1:482245-483186	KLT22337.1	27.5	320	222	6	482245	483186	127	442	2.0199999999999998e-24	111.0	pos	A_vulgare_v1_wVulC_10000merge_100junction_cha/LYUU01002088.1:482245-483186	EE
A_vulgare_v1_wVulC_10000merge_100junction_cha/LYUU01002088.1:482245-483186	ASN74436.1	27.374	179	113	8	282	797	182	350	4.74e-06	45.5	pos	A_vulgare_v1_wVulC_10000merge_100junction_cha/LYUU01002088.1:482245-483186	HOST
A_vulgare_v1_wVulC_10000merge_100junction_cha/LYUU01002088.1:482194-483171	KLT22313.1	25.0	340	233	9	482194	483171	107	438	3.04e-11	72.2	pos	A_vulgare_v1_wVulC_10000merge_100junction_cha/LYUU01002088.1:482194-483171	EE
A_vulgare_v1_wVulC_10000merge_100junction_cha/LYUU01002088.1:482194-483171	ASN74436.1	26.136	176	119	6	333	848	182	350	4.16e-06	45.8	pos	A_vulgare_v1_wVulC_10000merge_100junction_cha/LYUU01002088.1:482194-483171	HOST
A_vulgare_v1_wVulC_10000merge_100junction_cha/LYUU01002088.1:481906-483267	KLT22315.1	100.0	454	0	0	481906	483267	1	454	0.0	870.0	pos	A_vulgare_v1_wVulC_10000merge_100junction_cha/LYUU01002088.1:481906-483267	EE
A_vulgare_v1_wVulC_10000merge_100junction_cha/LYUU01002088.1:481906-483267	ASN74436.1	24.734	376	244	15	45	1136	2	350	1.49e-06	48.3	pos	A_vulgare_v1_wVulC_10000merge_100junction_cha/LYUU01002088.1:481906-483267	HOST
A_vulgare_v1_wVulC_10000merge_100junction_cha/LYUU01002088.1:481906-483267	ASN74448.1	25.824	182	124	6	621	1154	182	356	5.66e-06	46.6	pos	A_vulgare_v1_wVulC_10000merge_100junction_cha/LYUU01002088.1:481906-483267	HOST
A_vulgare_v1_wVulC_10000merge_100junction_cha/LYUU01002088.1:480827-481729	ASN74449.1	33.446	296	191	5	9	890	105	396	1.0899999999999998e-42	146.0	pos	A_vulgare_v1_wVulC_10000merge_100junction_cha/LYUU01002088.1:480827-481729	HOST
A_vulgare_v1_wVulC_10000merge_100junction_cha/LYUU01002088.1:480827-481729	KLT22315.1	27.157	313	206	10	480827	481729	112	414	1.37e-13	78.1	pos	A_vulgare_v1_wVulC_10000merge_100junction_cha/LYUU01002088.1:480827-481729	EE
A_vulgare_v1_wVulC_10000merge_100junction_cha/LYUU01002088.1:480827-481729	RXG57370.1	31.937	191	102	5	153	725	147	309	9.25e-15	70.0	pos	A_vulgare_v1_wVulC_10000merge_100junction_cha/LYUU01002088.1:480827-481729	HOST
A_vulgare_v1_wVulC_10000merge_100junction_cha/LYUU01002088.1:480827-481729	ABR12815.1	27.841	176	118	5	279	800	182	350	9.09e-12	62.4	pos	A_vulgare_v1_wVulC_10000merge_100junction_cha/LYUU01002088.1:480827-481729	HOST
A_vulgare_v1_wVulC_10000merge_100junction_cha/LYUU01002088.1:480827-481729	RXG57365.1	29.0	100	66	3	411	707	1	96	9.98e-06	42.7	pos	A_vulgare_v1_wVulC_10000merge_100junction_cha/LYUU01002088.1:480827-481729	HOST
A_vulgare_v1_wVulC_10000merge_100junction_cha/LYUU01002088.1:480656-481849	ASN74449.1	33.438	317	205	5	168	1112	101	413	4.39e-43	149.0	pos	A_vulgare_v1_wVulC_10000merge_100junction_cha/LYUU01002088.1:480656-481849	HOST
A_vulgare_v1_wVulC_10000merge_100junction_cha/LYUU01002088.1:480656-481849	ASN74437.1	32.738	336	210	8	15	998	48	375	3.87e-42	147.0	pos	A_vulgare_v1_wVulC_10000merge_100junction_cha/LYUU01002088.1:480656-481849	HOST
A_vulgare_v1_wVulC_10000merge_100junction_cha/LYUU01002088.1:480656-481849	KLT22337.1	25.917	409	292	5	480656	481849	64	472	2.3e-32	134.0	pos	A_vulgare_v1_wVulC_10000merge_100junction_cha/LYUU01002088.1:480656-481849	EE
A_vulgare_v1_wVulC_10000merge_100junction_cha/LYUU01002088.1:480656-481849	RXG57370.1	31.937	191	102	5	324	896	147	309	2.54e-14	70.0	pos	A_vulgare_v1_wVulC_10000merge_100junction_cha/LYUU01002088.1:480656-481849	HOST
A_vulgare_v1_wVulC_10000merge_100junction_cha/LYUU01002088.1:480656-481849	ABR12815.1	27.841	176	118	5	450	971	182	350	1.07e-11	63.5	pos	A_vulgare_v1_wVulC_10000merge_100junction_cha/LYUU01002088.1:480656-481849	HOST
A_vulgare_v1_wVulC_10000merge_100junction_cha/LYUU01002088.1:480470-481906	KLT22314.1	99.791	479	1	0	480470	481906	1	479	0.0	924.0	pos	A_vulgare_v1_wVulC_10000merge_100junction_cha/LYUU01002088.1:480470-481906	EE
A_vulgare_v1_wVulC_10000merge_100junction_cha/LYUU01002088.1:480470-481906	ASN74449.1	33.438	317	205	5	354	1298	101	413	1.01e-42	150.0	pos	A_vulgare_v1_wVulC_10000merge_100junction_cha/LYUU01002088.1:480470-481906	HOST
A_vulgare_v1_wVulC_10000merge_100junction_cha/LYUU01002088.1:480470-481906	ASN74437.1	32.738	336	210	8	201	1184	48	375	9.67e-42	147.0	pos	A_vulgare_v1_wVulC_10000merge_100junction_cha/LYUU01002088.1:480470-481906	HOST
A_vulgare_v1_wVulC_10000merge_100junction_cha/LYUU01002088.1:480470-481906	RXG57370.1	31.937	191	102	5	510	1082	147	309	3.99e-14	70.2	pos	A_vulgare_v1_wVulC_10000merge_100junction_cha/LYUU01002088.1:480470-481906	HOST
A_vulgare_v1_wVulC_10000merge_100junction_cha/LYUU01002088.1:480470-481906	ABR12815.1	27.841	176	118	5	636	1157	182	350	3.54e-11	62.6	pos	A_vulgare_v1_wVulC_10000merge_100junction_cha/LYUU01002088.1:480470-481906	HOST
A_vulgare_v1_wVulC_10000merge_100junction_cha/LYUU01002088.1:478937-479932	ASN74436.1	36.957	322	179	8	15	971	87	387	0.0	189.0	pos	A_vulgare_v1_wVulC_10000merge_100junction_cha/LYUU01002088.1:478937-479932	HOST
A_vulgare_v1_wVulC_10000merge_100junction_cha/LYUU01002088.1:478937-479932	RXG57380.1	38.095	147	90	1	399	839	1	146	1.1500000000000001e-29	107.0	pos	A_vulgare_v1_wVulC_10000merge_100junction_cha/LYUU01002088.1:478937-479932	HOST
A_vulgare_v1_wVulC_10000merge_100junction_cha/LYUU01002088.1:478937-479932	RXG57036.1	39.103	156	92	3	447	911	63	216	3.66e-28	105.0	pos	A_vulgare_v1_wVulC_10000merge_100junction_cha/LYUU01002088.1:478937-479932	HOST
A_vulgare_v1_wVulC_10000merge_100junction_cha/LYUU01002088.1:478937-479932	RXG55826.1	38.406	138	83	1	564	971	44	181	7.949999999999999e-24	92.5	pos	A_vulgare_v1_wVulC_10000merge_100junction_cha/LYUU01002088.1:478937-479932	HOST
A_vulgare_v1_wVulC_10000merge_100junction_cha/LYUU01002088.1:478937-479932	KLT22315.1	24.26	338	238	8	478937	479932	97	422	2.73e-10	68.0	pos	A_vulgare_v1_wVulC_10000merge_100junction_cha/LYUU01002088.1:478937-479932	EE
A_vulgare_v1_wVulC_10000merge_100junction_cha/LYUU01002088.1:478937-479932	RXG57381.1	40.323	62	37	0	657	842	101	162	3.16e-07	47.4	pos	A_vulgare_v1_wVulC_10000merge_100junction_cha/LYUU01002088.1:478937-479932	HOST
A_vulgare_v1_wVulC_10000merge_100junction_cha/LYUU01002088.1:478814-480019	ASN74436.1	34.336	399	236	9	15	1196	46	423	0.0	199.0	pos	A_vulgare_v1_wVulC_10000merge_100junction_cha/LYUU01002088.1:478814-480019	HOST
A_vulgare_v1_wVulC_10000merge_100junction_cha/LYUU01002088.1:478814-480019	RXG57380.1	38.095	147	90	1	522	962	1	146	4.51e-29	107.0	pos	A_vulgare_v1_wVulC_10000merge_100junction_cha/LYUU01002088.1:478814-480019	HOST
A_vulgare_v1_wVulC_10000merge_100junction_cha/LYUU01002088.1:478814-480019	RXG73091.1	40.0	135	78	1	615	1010	46	180	9.28e-24	94.4	pos	A_vulgare_v1_wVulC_10000merge_100junction_cha/LYUU01002088.1:478814-480019	HOST
A_vulgare_v1_wVulC_10000merge_100junction_cha/LYUU01002088.1:478814-480019	KLT22337.1	24.645	422	286	13	478814	480019	61	470	8.14e-13	76.1	pos	A_vulgare_v1_wVulC_10000merge_100junction_cha/LYUU01002088.1:478814-480019	EE
A_vulgare_v1_wVulC_10000merge_100junction_cha/LYUU01002088.1:478814-480019	RXG57381.1	40.323	62	37	0	780	965	101	162	3.91e-07	47.7	pos	A_vulgare_v1_wVulC_10000merge_100junction_cha/LYUU01002088.1:478814-480019	HOST
A_vulgare_v1_wVulC_10000merge_100junction_cha/LYUU01002088.1:478814-480019	RXG57379.1	36.066	61	38	1	147	329	62	121	3.29e-07	46.6	pos	A_vulgare_v1_wVulC_10000merge_100junction_cha/LYUU01002088.1:478814-480019	HOST
A_vulgare_v1_wVulC_10000merge_100junction_cha/LYUU01002088.1:478619-480460	KLT22313.1	99.837	614	1	0	478619	480460	1	614	0.0	1239.0	pos	A_vulgare_v1_wVulC_10000merge_100junction_cha/LYUU01002088.1:478619-480460	EE
A_vulgare_v1_wVulC_10000merge_100junction_cha/LYUU01002088.1:478619-480460	ASN74436.1	34.336	399	236	9	210	1391	46	423	0.0	199.0	pos	A_vulgare_v1_wVulC_10000merge_100junction_cha/LYUU01002088.1:478619-480460	HOST
A_vulgare_v1_wVulC_10000merge_100junction_cha/LYUU01002088.1:478619-480460	RXG57380.1	38.095	147	90	1	717	1157	1	146	5.2499999999999995e-28	107.0	pos	A_vulgare_v1_wVulC_10000merge_100junction_cha/LYUU01002088.1:478619-480460	HOST
A_vulgare_v1_wVulC_10000merge_100junction_cha/LYUU01002088.1:478619-480460	RXG73091.1	40.0	135	78	1	810	1205	46	180	4.23e-23	95.0	pos	A_vulgare_v1_wVulC_10000merge_100junction_cha/LYUU01002088.1:478619-480460	HOST
A_vulgare_v1_wVulC_10000merge_100junction_cha/LYUU01002088.1:478619-480460	RXG57381.1	40.323	62	37	0	975	1160	101	162	4.56e-07	48.3	pos	A_vulgare_v1_wVulC_10000merge_100junction_cha/LYUU01002088.1:478619-480460	HOST
A_vulgare_v1_wVulC_10000merge_100junction_cha/LYUU01002088.1:478619-480460	RXG57379.1	36.066	61	38	1	342	524	62	121	6.43e-07	46.3	pos	A_vulgare_v1_wVulC_10000merge_100junction_cha/LYUU01002088.1:478619-480460	HOST
A_vulgare_v1_wVulC_10000merge_100junction_cha/LYUU01002088.1:476133-476294	KLT23300.1	63.636	55	15	2	476133	476294	228	278	7.07e-14	68.0	pos	A_vulgare_v1_wVulC_10000merge_100junction_cha/LYUU01002088.1:476133-476294	EE
A_vulgare_v1_wVulC_10000merge_100junction_cha/LYUU01002088.1:476015-476134	KLT23300.1	42.5	40	21	1	476015	476134	189	226	7.07e-14	32.5	pos	A_vulgare_v1_wVulC_10000merge_100junction_cha/LYUU01002088.1:476015-476134	EE
A_vulgare_v1_wVulC_10000merge_100junction_cha/LYUU01002088.1:472947-474857	KLT22302.1	100.0	637	0	0	472947	474857	1	637	0.0	1328.0	neg	A_vulgare_v1_wVulC_10000merge_100junction_cha/LYUU01002088.1:472947-474857	EE
A_vulgare_v1_wVulC_10000merge_100junction_cha/LYUU01002088.1:469682-470668	KLT22298.1	100.0	329	0	0	469682	470668	1	329	0.0	666.0	neg	A_vulgare_v1_wVulC_10000merge_100junction_cha/LYUU01002088.1:469682-470668	EE
A_vulgare_v1_wVulC_10000merge_100junction_cha/LYUU01002088.1:469682-470668	RXG61700.1	31.624	117	67	4	594	929	85	193	1.14e-07	50.0	neg	A_vulgare_v1_wVulC_10000merge_100junction_cha/LYUU01002088.1:469682-470668	HOST
A_vulgare_v1_wVulC_10000merge_100junction_cha/LYUU01002088.1:469297-469431	KLT22297.1	97.778	45	1	0	469297	469431	1	45	4.54e-18	90.8	neg	A_vulgare_v1_wVulC_10000merge_100junction_cha/LYUU01002088.1:469297-469431	EE
A_vulgare_v1_wVulC_10000merge_100junction_cha/LYUU01002088.1:467925-469307	KLT22015.1	99.783	461	1	0	467925	469307	1	461	0.0	954.0	pos	A_vulgare_v1_wVulC_10000merge_100junction_cha/LYUU01002088.1:467925-469307	EE
A_vulgare_v1_wVulC_10000merge_100junction_cha/LYUU01002088.1:467925-469307	RXG52391.1	50.882	397	178	6	192	1361	1	387	0.0	425.0	pos	A_vulgare_v1_wVulC_10000merge_100junction_cha/LYUU01002088.1:467925-469307	HOST
A_vulgare_v1_wVulC_10000merge_100junction_cha/LYUU01002088.1:462978-464228	KLT22020.1	100.0	417	0	0	462978	464228	1	417	0.0	863.0	pos	A_vulgare_v1_wVulC_10000merge_100junction_cha/LYUU01002088.1:462978-464228	EE
A_vulgare_v1_wVulC_10000merge_100junction_cha/LYUU01002088.1:459714-461189	KLT22025.1	99.797	492	1	0	459714	461189	1	492	0.0	1020.0	pos	A_vulgare_v1_wVulC_10000merge_100junction_cha/LYUU01002088.1:459714-461189	EE
A_vulgare_v1_wVulC_10000merge_100junction_cha/LYUU01002088.1:458474-459277	KLT22027.1	100.0	268	0	0	458474	459277	1	268	0.0	560.0	pos	A_vulgare_v1_wVulC_10000merge_100junction_cha/LYUU01002088.1:458474-459277	EE
A_vulgare_v1_wVulC_10000merge_100junction_cha/LYUU01002088.1:456777-456884	KLT23179.1	75.0	36	9	0	456777	456884	254	289	1.54e-10	70.0	pos	A_vulgare_v1_wVulC_10000merge_100junction_cha/LYUU01002088.1:456777-456884	EE
A_vulgare_v1_wVulC_10000merge_100junction_cha/LYUU01002088.1:455955-458345	KLT22028.1	99.875	797	1	0	455955	458345	1	797	0.0	1654.0	pos	A_vulgare_v1_wVulC_10000merge_100junction_cha/LYUU01002088.1:455955-458345	EE
A_vulgare_v1_wVulC_10000merge_100junction_cha/LYUU01002088.1:455955-458345	RXG51888.1	53.488	172	63	2	1116	1613	4	164	0.0	191.0	pos	A_vulgare_v1_wVulC_10000merge_100junction_cha/LYUU01002088.1:455955-458345	HOST
A_vulgare_v1_wVulC_10000merge_100junction_cha/LYUU01002088.1:455955-458345	RXG51886.1	46.746	169	80	6	9	503	3	165	5.09e-40	141.0	pos	A_vulgare_v1_wVulC_10000merge_100junction_cha/LYUU01002088.1:455955-458345	HOST
A_vulgare_v1_wVulC_10000merge_100junction_cha/LYUU01002088.1:455955-458345	RXG51887.1	55.556	90	31	2	1656	1919	4	86	2.95e-23	92.5	pos	A_vulgare_v1_wVulC_10000merge_100junction_cha/LYUU01002088.1:455955-458345	HOST
A_vulgare_v1_wVulC_10000merge_100junction_cha/LYUU01002088.1:454880-455836	KLT22029.1	100.0	319	0	0	454880	455836	1	319	0.0	652.0	neg	A_vulgare_v1_wVulC_10000merge_100junction_cha/LYUU01002088.1:454880-455836	EE
A_vulgare_v1_wVulC_10000merge_100junction_cha/LYUU01002088.1:453281-453997	KLT22088.1	23.333	240	168	6	453281	453997	35	259	3.81e-06	56.4	neg	A_vulgare_v1_wVulC_10000merge_100junction_cha/LYUU01002088.1:453281-453997	EE
A_vulgare_v1_wVulC_10000merge_100junction_cha/LYUU01002088.1:452558-452926	RXG69859.1	38.679	106	55	2	30	347	1332	1427	5.09e-16	70.2	neg	A_vulgare_v1_wVulC_10000merge_100junction_cha/LYUU01002088.1:452558-452926	HOST
A_vulgare_v1_wVulC_10000merge_100junction_cha/LYUU01002088.1:452558-452926	KLT22828.1	31.707	123	74	1	452558	452926	189	301	1.87e-08	62.1	neg	A_vulgare_v1_wVulC_10000merge_100junction_cha/LYUU01002088.1:452558-452926	EE
A_vulgare_v1_wVulC_10000merge_100junction_cha/LYUU01002088.1:452558-452926	RXG61756.1	38.571	70	42	1	162	368	145	214	5.88e-11	54.5	neg	A_vulgare_v1_wVulC_10000merge_100junction_cha/LYUU01002088.1:452558-452926	HOST
A_vulgare_v1_wVulC_10000merge_100junction_cha/LYUU01002088.1:452489-452806	KLT22960.1	34.906	106	60	2	452489	452806	79	175	2.34e-09	66.0	neg	A_vulgare_v1_wVulC_10000merge_100junction_cha/LYUU01002088.1:452489-452806	EE
A_vulgare_v1_wVulC_10000merge_100junction_cha/LYUU01002088.1:452489-452806	RXG61128.1	38.776	98	50	1	21	314	64	151	1.15e-14	62.9	neg	A_vulgare_v1_wVulC_10000merge_100junction_cha/LYUU01002088.1:452489-452806	HOST
A_vulgare_v1_wVulC_10000merge_100junction_cha/LYUU01002088.1:452327-452941	RXG55009.1	28.934	197	126	2	6	584	234	420	5.08e-25	97.5	neg	A_vulgare_v1_wVulC_10000merge_100junction_cha/LYUU01002088.1:452327-452941	HOST
A_vulgare_v1_wVulC_10000merge_100junction_cha/LYUU01002088.1:452327-452941	KLT22979.1	29.63	243	133	5	452327	452941	113	355	1.07e-13	78.4	neg	A_vulgare_v1_wVulC_10000merge_100junction_cha/LYUU01002088.1:452327-452941	EE
A_vulgare_v1_wVulC_10000merge_100junction_cha/LYUU01002088.1:452327-452941	RXG58144.1	30.769	143	89	1	186	614	19	151	4.53e-17	74.2	neg	A_vulgare_v1_wVulC_10000merge_100junction_cha/LYUU01002088.1:452327-452941	HOST
A_vulgare_v1_wVulC_10000merge_100junction_cha/LYUU01002088.1:452327-452941	RXG72076.1	37.391	115	62	3	207	548	29	134	4.29e-13	63.5	neg	A_vulgare_v1_wVulC_10000merge_100junction_cha/LYUU01002088.1:452327-452941	HOST
A_vulgare_v1_wVulC_10000merge_100junction_cha/LYUU01002088.1:452327-452941	RXG61756.1	38.571	70	42	1	393	599	145	214	3.35e-10	54.5	neg	A_vulgare_v1_wVulC_10000merge_100junction_cha/LYUU01002088.1:452327-452941	HOST
A_vulgare_v1_wVulC_10000merge_100junction_cha/LYUU01002088.1:452243-452869	RXG55009.1	29.048	210	134	3	3	620	250	448	2.0700000000000002e-29	109.0	neg	A_vulgare_v1_wVulC_10000merge_100junction_cha/LYUU01002088.1:452243-452869	HOST
A_vulgare_v1_wVulC_10000merge_100junction_cha/LYUU01002088.1:452243-452869	KLT22063.1	31.081	222	127	7	452243	452869	27	235	1.75e-18	91.9	neg	A_vulgare_v1_wVulC_10000merge_100junction_cha/LYUU01002088.1:452243-452869	EE
A_vulgare_v1_wVulC_10000merge_100junction_cha/LYUU01002088.1:452243-452869	RXG55009.1	30.496	141	75	2	267	620	316	456	1.78e-17	76.7	neg	A_vulgare_v1_wVulC_10000merge_100junction_cha/LYUU01002088.1:452243-452869	HOST
A_vulgare_v1_wVulC_10000merge_100junction_cha/LYUU01002088.1:452243-452869	RXG72823.1	33.824	136	78	2	189	590	620	745	3.48e-14	67.7	neg	A_vulgare_v1_wVulC_10000merge_100junction_cha/LYUU01002088.1:452243-452869	HOST
A_vulgare_v1_wVulC_10000merge_100junction_cha/LYUU01002088.1:452243-452869	RXG55009.1	31.034	87	50	1	366	626	380	456	2.17e-09	53.6	neg	A_vulgare_v1_wVulC_10000merge_100junction_cha/LYUU01002088.1:452243-452869	HOST
A_vulgare_v1_wVulC_10000merge_100junction_cha/LYUU01002088.1:452171-452905	RXG55009.1	31.984	247	152	5	3	728	204	439	9.56e-38	132.0	neg	A_vulgare_v1_wVulC_10000merge_100junction_cha/LYUU01002088.1:452171-452905	HOST
A_vulgare_v1_wVulC_10000merge_100junction_cha/LYUU01002088.1:452171-452905	KLT22828.1	28.514	249	163	3	452171	452905	64	301	9.83e-20	96.1	neg	A_vulgare_v1_wVulC_10000merge_100junction_cha/LYUU01002088.1:452171-452905	EE
A_vulgare_v1_wVulC_10000merge_100junction_cha/LYUU01002088.1:452171-452905	RXG55009.1	29.949	197	124	3	156	734	269	455	5.38e-24	95.8	neg	A_vulgare_v1_wVulC_10000merge_100junction_cha/LYUU01002088.1:452171-452905	HOST
A_vulgare_v1_wVulC_10000merge_100junction_cha/LYUU01002088.1:452171-452905	RXG67907.1	33.813	139	80	2	324	734	82	210	1.39e-15	72.5	neg	A_vulgare_v1_wVulC_10000merge_100junction_cha/LYUU01002088.1:452171-452905	HOST
A_vulgare_v1_wVulC_10000merge_100junction_cha/LYUU01002088.1:452171-452905	RXG72823.1	33.544	158	92	3	261	728	599	745	1.72e-15	72.2	neg	A_vulgare_v1_wVulC_10000merge_100junction_cha/LYUU01002088.1:452171-452905	HOST
A_vulgare_v1_wVulC_10000merge_100junction_cha/LYUU01002088.1:452171-452905	RXG55009.1	31.0	100	59	1	435	734	368	457	1.27e-10	57.9	neg	A_vulgare_v1_wVulC_10000merge_100junction_cha/LYUU01002088.1:452171-452905	HOST
A_vulgare_v1_wVulC_10000merge_100junction_cha/LYUU01002088.1:452171-452905	RXG61756.1	42.623	61	34	1	549	728	154	214	1.01e-08	51.1	neg	A_vulgare_v1_wVulC_10000merge_100junction_cha/LYUU01002088.1:452171-452905	HOST
A_vulgare_v1_wVulC_10000merge_100junction_cha/LYUU01002088.1:452018-452938	RXG55009.1	31.987	297	185	6	6	881	172	456	6.9e-44	150.0	neg	A_vulgare_v1_wVulC_10000merge_100junction_cha/LYUU01002088.1:452018-452938	HOST
A_vulgare_v1_wVulC_10000merge_100junction_cha/LYUU01002088.1:452018-452938	KLT23340.1	31.498	327	192	6	452018	452938	12	326	6.18e-32	130.0	neg	A_vulgare_v1_wVulC_10000merge_100junction_cha/LYUU01002088.1:452018-452938	EE
A_vulgare_v1_wVulC_10000merge_100junction_cha/LYUU01002088.1:452018-452938	RXG55009.1	28.571	252	165	3	150	893	234	474	9.99e-35	126.0	neg	A_vulgare_v1_wVulC_10000merge_100junction_cha/LYUU01002088.1:452018-452938	HOST
A_vulgare_v1_wVulC_10000merge_100junction_cha/LYUU01002088.1:452018-452938	RXG54515.1	29.464	224	139	4	264	911	1386	1598	1.74e-16	76.7	neg	A_vulgare_v1_wVulC_10000merge_100junction_cha/LYUU01002088.1:452018-452938	HOST
A_vulgare_v1_wVulC_10000merge_100junction_cha/LYUU01002088.1:452018-452938	RXG56400.1	34.756	164	92	4	315	794	91	243	1.73e-16	76.1	neg	A_vulgare_v1_wVulC_10000merge_100junction_cha/LYUU01002088.1:452018-452938	HOST
A_vulgare_v1_wVulC_10000merge_100junction_cha/LYUU01002088.1:452018-452938	RXG72823.1	32.927	164	97	3	414	899	593	745	3.22e-15	72.8	neg	A_vulgare_v1_wVulC_10000merge_100junction_cha/LYUU01002088.1:452018-452938	HOST
A_vulgare_v1_wVulC_10000merge_100junction_cha/LYUU01002088.1:452018-452938	RXG72076.1	37.391	115	62	3	516	857	29	134	1.99e-12	63.5	neg	A_vulgare_v1_wVulC_10000merge_100junction_cha/LYUU01002088.1:452018-452938	HOST
A_vulgare_v1_wVulC_10000merge_100junction_cha/LYUU01002088.1:452018-452938	RXG61756.1	38.571	70	42	1	702	908	145	214	1.31e-09	54.5	neg	A_vulgare_v1_wVulC_10000merge_100junction_cha/LYUU01002088.1:452018-452938	HOST
A_vulgare_v1_wVulC_10000merge_100junction_cha/LYUU01002088.1:452018-452938	RXG71002.1	29.63	108	65	3	603	893	83	190	7.45e-07	46.0	neg	A_vulgare_v1_wVulC_10000merge_100junction_cha/LYUU01002088.1:452018-452938	HOST
A_vulgare_v1_wVulC_10000merge_100junction_cha/LYUU01002088.1:451973-452824	RXG55009.1	33.214	280	170	4	3	827	172	439	3.2000000000000004e-44	150.0	neg	A_vulgare_v1_wVulC_10000merge_100junction_cha/LYUU01002088.1:451973-452824	HOST
A_vulgare_v1_wVulC_10000merge_100junction_cha/LYUU01002088.1:451973-452824	KLT23343.1	29.861	288	187	4	451973	452824	770	1046	1.37e-28	129.0	neg	A_vulgare_v1_wVulC_10000merge_100junction_cha/LYUU01002088.1:451973-452824	EE
A_vulgare_v1_wVulC_10000merge_100junction_cha/LYUU01002088.1:451973-452824	RXG55009.1	28.829	222	143	3	195	848	264	474	1.56e-31	117.0	neg	A_vulgare_v1_wVulC_10000merge_100junction_cha/LYUU01002088.1:451973-452824	HOST
A_vulgare_v1_wVulC_10000merge_100junction_cha/LYUU01002088.1:451973-452824	RXG71003.1	30.317	221	139	4	201	851	233	442	1.16e-26	103.0	neg	A_vulgare_v1_wVulC_10000merge_100junction_cha/LYUU01002088.1:451973-452824	HOST
A_vulgare_v1_wVulC_10000merge_100junction_cha/LYUU01002088.1:451973-452824	RXG56400.1	34.756	164	92	4	360	839	91	243	7.94e-17	76.4	neg	A_vulgare_v1_wVulC_10000merge_100junction_cha/LYUU01002088.1:451973-452824	HOST
A_vulgare_v1_wVulC_10000merge_100junction_cha/LYUU01002088.1:451973-452824	RXG72823.1	33.835	133	76	2	459	851	623	745	1.35e-12	64.6	neg	A_vulgare_v1_wVulC_10000merge_100junction_cha/LYUU01002088.1:451973-452824	HOST
A_vulgare_v1_wVulC_10000merge_100junction_cha/LYUU01002088.1:451973-452824	RXG61128.1	37.864	103	54	1	537	845	59	151	2.42e-13	63.5	neg	A_vulgare_v1_wVulC_10000merge_100junction_cha/LYUU01002088.1:451973-452824	HOST
A_vulgare_v1_wVulC_10000merge_100junction_cha/LYUU01002088.1:451871-452485	RXG55009.1	37.725	167	103	1	105	605	274	439	2.7000000000000004e-32	117.0	neg	A_vulgare_v1_wVulC_10000merge_100junction_cha/LYUU01002088.1:451871-452485	HOST
A_vulgare_v1_wVulC_10000merge_100junction_cha/LYUU01002088.1:451871-452485	RXG55009.1	32.768	177	118	1	63	593	311	486	3.0099999999999997e-28	106.0	neg	A_vulgare_v1_wVulC_10000merge_100junction_cha/LYUU01002088.1:451871-452485	HOST
A_vulgare_v1_wVulC_10000merge_100junction_cha/LYUU01002088.1:451871-452485	KLT23340.1	30.244	205	142	1	451871	452485	24	227	1.23e-17	88.8	neg	A_vulgare_v1_wVulC_10000merge_100junction_cha/LYUU01002088.1:451871-452485	EE
A_vulgare_v1_wVulC_10000merge_100junction_cha/LYUU01002088.1:451871-452485	RXG69859.1	34.959	123	77	2	240	605	1604	1724	9.72e-16	72.2	neg	A_vulgare_v1_wVulC_10000merge_100junction_cha/LYUU01002088.1:451871-452485	HOST
A_vulgare_v1_wVulC_10000merge_100junction_cha/LYUU01002088.1:451871-452485	RXG71003.1	33.663	101	66	1	303	605	343	442	7.89e-13	63.2	neg	A_vulgare_v1_wVulC_10000merge_100junction_cha/LYUU01002088.1:451871-452485	HOST
A_vulgare_v1_wVulC_10000merge_100junction_cha/LYUU01002088.1:451367-454867	KLT22030.1	99.657	1167	4	0	451367	454867	1	1167	0.0	2423.0	neg	A_vulgare_v1_wVulC_10000merge_100junction_cha/LYUU01002088.1:451367-454867	EE
A_vulgare_v1_wVulC_10000merge_100junction_cha/LYUU01002088.1:451367-454867	RXG55009.1	31.21	314	199	6	606	1532	172	473	2.5099999999999997e-40	152.0	neg	A_vulgare_v1_wVulC_10000merge_100junction_cha/LYUU01002088.1:451367-454867	HOST
A_vulgare_v1_wVulC_10000merge_100junction_cha/LYUU01002088.1:451367-454867	RXG71003.1	34.68	297	169	8	597	1463	4	283	3.06e-32	127.0	neg	A_vulgare_v1_wVulC_10000merge_100junction_cha/LYUU01002088.1:451367-454867	HOST
A_vulgare_v1_wVulC_10000merge_100junction_cha/LYUU01002088.1:451367-454867	RXG55009.1	28.571	252	165	3	801	1544	234	474	3.4700000000000003e-31	125.0	neg	A_vulgare_v1_wVulC_10000merge_100junction_cha/LYUU01002088.1:451367-454867	HOST
A_vulgare_v1_wVulC_10000merge_100junction_cha/LYUU01002088.1:451367-454867	RXG72823.1	28.986	276	175	4	717	1541	477	732	1.16e-23	105.0	neg	A_vulgare_v1_wVulC_10000merge_100junction_cha/LYUU01002088.1:451367-454867	HOST
A_vulgare_v1_wVulC_10000merge_100junction_cha/LYUU01002088.1:451367-454867	RXG54515.1	30.357	224	137	5	915	1562	1386	1598	3.08e-19	92.5	neg	A_vulgare_v1_wVulC_10000merge_100junction_cha/LYUU01002088.1:451367-454867	HOST
A_vulgare_v1_wVulC_10000merge_100junction_cha/LYUU01002088.1:451367-454867	RXG58144.1	30.769	143	89	1	1146	1574	19	151	5.58e-16	77.5	neg	A_vulgare_v1_wVulC_10000merge_100junction_cha/LYUU01002088.1:451367-454867	HOST
A_vulgare_v1_wVulC_10000merge_100junction_cha/LYUU01002088.1:451367-454867	RXG69859.1	30.0	190	122	3	1008	1544	1663	1852	9.3e-14	74.5	neg	A_vulgare_v1_wVulC_10000merge_100junction_cha/LYUU01002088.1:451367-454867	HOST
A_vulgare_v1_wVulC_10000merge_100junction_cha/LYUU01002088.1:451367-454867	RXG74067.1	40.909	66	38	1	1353	1547	149	214	6.29e-09	55.0	neg	A_vulgare_v1_wVulC_10000merge_100junction_cha/LYUU01002088.1:451367-454867	HOST
A_vulgare_v1_wVulC_10000merge_100junction_cha/LYUU01002088.1:451367-454867	RXG69236.1	31.193	109	65	1	1242	1568	188	286	1.57e-06	49.1	neg	A_vulgare_v1_wVulC_10000merge_100junction_cha/LYUU01002088.1:451367-454867	HOST
A_vulgare_v1_wVulC_10000merge_100junction_cha/LYUU01002088.1:450150-450995	KLT22031.1	100.0	282	0	0	450150	450995	1	282	0.0	594.0	pos	A_vulgare_v1_wVulC_10000merge_100junction_cha/LYUU01002088.1:450150-450995	EE
A_vulgare_v1_wVulC_10000merge_100junction_cha/LYUU01002088.1:448871-450154	KLT22032.1	99.766	428	1	0	448871	450154	1	428	0.0	873.0	pos	A_vulgare_v1_wVulC_10000merge_100junction_cha/LYUU01002088.1:448871-450154	EE
A_vulgare_v1_wVulC_10000merge_100junction_cha/LYUU01002088.1:446585-448414	KLT22075.1	99.836	610	1	0	446585	448414	181	790	0.0	1257.0	neg	A_vulgare_v1_wVulC_10000merge_100junction_cha/LYUU01002088.1:446585-448414	EE
A_vulgare_v1_wVulC_10000merge_100junction_cha/LYUU01002088.1:444925-446388	KLT22074.1	100.0	488	0	0	444925	446388	1	488	0.0	977.0	neg	A_vulgare_v1_wVulC_10000merge_100junction_cha/LYUU01002088.1:444925-446388	EE
A_vulgare_v1_wVulC_10000merge_100junction_cha/LYUU01002088.1:444925-446388	RXG56706.1	32.99	194	117	4	861	1418	56	244	1.88e-21	89.9	neg	A_vulgare_v1_wVulC_10000merge_100junction_cha/LYUU01002088.1:444925-446388	HOST
A_vulgare_v1_wVulC_10000merge_100junction_cha/LYUU01002088.1:444925-446388	RXG52942.1	26.95	423	278	18	228	1454	76	481	1.7e-15	75.9	neg	A_vulgare_v1_wVulC_10000merge_100junction_cha/LYUU01002088.1:444925-446388	HOST
A_vulgare_v1_wVulC_10000merge_100junction_cha/LYUU01002088.1:444925-446388	RXG59052.1	33.333	132	78	4	753	1133	18	144	7.14e-10	57.3	neg	A_vulgare_v1_wVulC_10000merge_100junction_cha/LYUU01002088.1:444925-446388	HOST
A_vulgare_v1_wVulC_10000merge_100junction_cha/LYUU01002088.1:442239-444800	KLT22073.1	100.0	854	0	0	442239	444800	1	854	0.0	1696.0	neg	A_vulgare_v1_wVulC_10000merge_100junction_cha/LYUU01002088.1:442239-444800	EE
A_vulgare_v1_wVulC_10000merge_100junction_cha/LYUU01002088.1:442239-444800	RXG55150.1	31.579	304	161	7	21	815	38	333	7.31e-38	140.0	neg	A_vulgare_v1_wVulC_10000merge_100junction_cha/LYUU01002088.1:442239-444800	HOST
A_vulgare_v1_wVulC_10000merge_100junction_cha/LYUU01002088.1:439114-440334	KLT22066.1	100.0	407	0	0	439114	440334	1	407	0.0	817.0	pos	A_vulgare_v1_wVulC_10000merge_100junction_cha/LYUU01002088.1:439114-440334	EE
A_vulgare_v1_wVulC_10000merge_100junction_cha/LYUU01002088.1:439114-440334	RXG52576.1	28.105	153	96	5	9	458	127	268	2.83e-11	62.4	pos	A_vulgare_v1_wVulC_10000merge_100junction_cha/LYUU01002088.1:439114-440334	HOST
A_vulgare_v1_wVulC_10000merge_100junction_cha/LYUU01002088.1:437677-437898	KLT22030.1	36.0	75	47	1	437677	437898	844	918	3.35e-07	59.8	neg	A_vulgare_v1_wVulC_10000merge_100junction_cha/LYUU01002088.1:437677-437898	EE
A_vulgare_v1_wVulC_10000merge_100junction_cha/LYUU01002088.1:437677-437898	RXG69859.1	36.765	68	43	0	3	206	1222	1289	4.2e-11	54.5	neg	A_vulgare_v1_wVulC_10000merge_100junction_cha/LYUU01002088.1:437677-437898	HOST
A_vulgare_v1_wVulC_10000merge_100junction_cha/LYUU01002088.1:437575-437916	RXG69859.1	36.765	68	43	0	105	308	1222	1289	5.59e-11	55.6	neg	A_vulgare_v1_wVulC_10000merge_100junction_cha/LYUU01002088.1:437575-437916	HOST
A_vulgare_v1_wVulC_10000merge_100junction_cha/LYUU01002088.1:437575-437916	KLT22828.1	31.579	114	75	1	437575	437916	175	285	3.49e-06	55.0	neg	A_vulgare_v1_wVulC_10000merge_100junction_cha/LYUU01002088.1:437575-437916	EE
A_vulgare_v1_wVulC_10000merge_100junction_cha/LYUU01002088.1:437575-437916	RXG69859.1	33.333	114	70	3	3	341	1017	1125	8.6e-10	52.2	neg	A_vulgare_v1_wVulC_10000merge_100junction_cha/LYUU01002088.1:437575-437916	HOST
A_vulgare_v1_wVulC_10000merge_100junction_cha/LYUU01002088.1:437452-437991	KLT22063.1	98.889	180	2	0	437452	437991	1	180	0.0	374.0	neg	A_vulgare_v1_wVulC_10000merge_100junction_cha/LYUU01002088.1:437452-437991	EE
A_vulgare_v1_wVulC_10000merge_100junction_cha/LYUU01002088.1:437452-437991	RXG69859.1	29.861	144	93	3	3	431	1222	1358	3.11e-11	58.4	neg	A_vulgare_v1_wVulC_10000merge_100junction_cha/LYUU01002088.1:437452-437991	HOST
A_vulgare_v1_wVulC_10000merge_100junction_cha/LYUU01002088.1:437452-437991	RXG52632.1	28.302	159	78	4	123	503	193	347	9.77e-10	53.9	neg	A_vulgare_v1_wVulC_10000merge_100junction_cha/LYUU01002088.1:437452-437991	HOST
A_vulgare_v1_wVulC_10000merge_100junction_cha/LYUU01002088.1:437452-437991	RXG51805.1	39.706	68	40	1	228	428	37	104	1.43e-07	46.6	neg	A_vulgare_v1_wVulC_10000merge_100junction_cha/LYUU01002088.1:437452-437991	HOST
A_vulgare_v1_wVulC_10000merge_100junction_cha/LYUU01002088.1:436886-437455	KLT22063.1	98.947	190	2	0	436886	437455	197	386	0.0	388.0	neg	A_vulgare_v1_wVulC_10000merge_100junction_cha/LYUU01002088.1:436886-437455	EE
A_vulgare_v1_wVulC_10000merge_100junction_cha/LYUU01002088.1:436206-436472	RXG71003.1	44.706	85	45	1	12	266	340	422	9.61e-19	76.1	neg	A_vulgare_v1_wVulC_10000merge_100junction_cha/LYUU01002088.1:436206-436472	HOST
A_vulgare_v1_wVulC_10000merge_100junction_cha/LYUU01002088.1:436206-436472	KLT22979.1	38.202	89	53	1	436206	436472	270	356	1.19e-06	56.7	neg	A_vulgare_v1_wVulC_10000merge_100junction_cha/LYUU01002088.1:436206-436472	EE
A_vulgare_v1_wVulC_10000merge_100junction_cha/LYUU01002088.1:436191-436592	KLT22030.1	33.784	148	72	3	436191	436592	656	791	4.59e-11	72.5	neg	A_vulgare_v1_wVulC_10000merge_100junction_cha/LYUU01002088.1:436191-436592	EE
A_vulgare_v1_wVulC_10000merge_100junction_cha/LYUU01002088.1:436191-436592	RXG69859.1	40.217	92	52	2	27	302	1000	1088	1.32e-14	66.6	neg	A_vulgare_v1_wVulC_10000merge_100junction_cha/LYUU01002088.1:436191-436592	HOST
A_vulgare_v1_wVulC_10000merge_100junction_cha/LYUU01002088.1:436191-436592	RXG52632.1	39.655	58	33	1	111	284	227	282	3.88e-06	42.4	neg	A_vulgare_v1_wVulC_10000merge_100junction_cha/LYUU01002088.1:436191-436592	HOST
A_vulgare_v1_wVulC_10000merge_100junction_cha/LYUU01002088.1:436002-436628	KLT22061.1	62.736	212	70	3	436002	436628	1	206	0.0	256.0	neg	A_vulgare_v1_wVulC_10000merge_100junction_cha/LYUU01002088.1:436002-436628	EE
A_vulgare_v1_wVulC_10000merge_100junction_cha/LYUU01002088.1:436002-436628	RXG71003.1	41.667	108	61	1	147	470	340	445	3.41e-20	83.7	neg	A_vulgare_v1_wVulC_10000merge_100junction_cha/LYUU01002088.1:436002-436628	HOST
A_vulgare_v1_wVulC_10000merge_100junction_cha/LYUU01002088.1:436002-436628	RXG72076.1	32.787	122	74	2	219	563	17	137	1.17e-13	65.2	neg	A_vulgare_v1_wVulC_10000merge_100junction_cha/LYUU01002088.1:436002-436628	HOST
A_vulgare_v1_wVulC_10000merge_100junction_cha/LYUU01002088.1:436002-436628	RXG71003.1	29.054	148	94	2	72	488	202	347	3.78e-13	64.3	neg	A_vulgare_v1_wVulC_10000merge_100junction_cha/LYUU01002088.1:436002-436628	HOST
A_vulgare_v1_wVulC_10000merge_100junction_cha/LYUU01002088.1:435915-436589	RXG71003.1	41.667	108	61	1	234	557	340	445	2.37e-20	84.6	neg	A_vulgare_v1_wVulC_10000merge_100junction_cha/LYUU01002088.1:435915-436589	HOST
A_vulgare_v1_wVulC_10000merge_100junction_cha/LYUU01002088.1:435915-436589	RXG71003.1	29.054	148	94	2	159	575	202	347	3.31e-13	64.9	neg	A_vulgare_v1_wVulC_10000merge_100junction_cha/LYUU01002088.1:435915-436589	HOST
A_vulgare_v1_wVulC_10000merge_100junction_cha/LYUU01002088.1:435915-436589	RXG72076.1	32.787	122	74	2	306	650	17	137	2.29e-13	64.6	neg	A_vulgare_v1_wVulC_10000merge_100junction_cha/LYUU01002088.1:435915-436589	HOST
A_vulgare_v1_wVulC_10000merge_100junction_cha/LYUU01002088.1:435915-436589	KLT23340.1	28.761	226	150	4	435915	436589	57	272	3.09e-09	63.8	neg	A_vulgare_v1_wVulC_10000merge_100junction_cha/LYUU01002088.1:435915-436589	EE
A_vulgare_v1_wVulC_10000merge_100junction_cha/LYUU01002088.1:435915-436589	RXG59905.1	27.326	172	118	2	72	566	108	279	3.08e-06	44.9	neg	A_vulgare_v1_wVulC_10000merge_100junction_cha/LYUU01002088.1:435915-436589	HOST
A_vulgare_v1_wVulC_10000merge_100junction_cha/LYUU01002088.1:435822-436649	KLT21811.1	37.993	279	142	7	435822	436649	2	252	4.99e-40	154.0	neg	A_vulgare_v1_wVulC_10000merge_100junction_cha/LYUU01002088.1:435822-436649	EE
A_vulgare_v1_wVulC_10000merge_100junction_cha/LYUU01002088.1:435822-436649	RXG71003.1	41.667	108	61	1	327	650	340	445	1.02e-19	84.0	neg	A_vulgare_v1_wVulC_10000merge_100junction_cha/LYUU01002088.1:435822-436649	HOST
A_vulgare_v1_wVulC_10000merge_100junction_cha/LYUU01002088.1:435822-436649	RXG71003.1	29.054	148	94	2	252	668	202	347	1.9e-12	63.8	neg	A_vulgare_v1_wVulC_10000merge_100junction_cha/LYUU01002088.1:435822-436649	HOST
A_vulgare_v1_wVulC_10000merge_100junction_cha/LYUU01002088.1:435822-436649	RXG55009.1	24.887	221	151	4	24	653	303	519	1.13e-11	61.5	neg	A_vulgare_v1_wVulC_10000merge_100junction_cha/LYUU01002088.1:435822-436649	HOST
A_vulgare_v1_wVulC_10000merge_100junction_cha/LYUU01002088.1:435822-436649	RXG69859.1	29.496	139	87	4	405	815	1733	1862	1.92e-08	52.5	neg	A_vulgare_v1_wVulC_10000merge_100junction_cha/LYUU01002088.1:435822-436649	HOST
A_vulgare_v1_wVulC_10000merge_100junction_cha/LYUU01002088.1:435822-436649	RXG60503.1	26.667	180	110	5	195	668	41	220	3.42e-07	47.4	neg	A_vulgare_v1_wVulC_10000merge_100junction_cha/LYUU01002088.1:435822-436649	HOST
A_vulgare_v1_wVulC_10000merge_100junction_cha/LYUU01002088.1:435573-436610	KLT22061.1	53.803	355	130	7	435573	436610	206	535	0.0	344.0	neg	A_vulgare_v1_wVulC_10000merge_100junction_cha/LYUU01002088.1:435573-436610	EE
A_vulgare_v1_wVulC_10000merge_100junction_cha/LYUU01002088.1:435573-436610	RXG71003.1	40.351	114	66	1	558	899	340	451	2.89e-19	84.3	neg	A_vulgare_v1_wVulC_10000merge_100junction_cha/LYUU01002088.1:435573-436610	HOST
A_vulgare_v1_wVulC_10000merge_100junction_cha/LYUU01002088.1:435573-436610	RXG72076.1	32.787	122	74	2	648	992	17	137	6.65e-13	65.5	neg	A_vulgare_v1_wVulC_10000merge_100junction_cha/LYUU01002088.1:435573-436610	HOST
A_vulgare_v1_wVulC_10000merge_100junction_cha/LYUU01002088.1:435573-436610	RXG60503.1	26.667	180	110	5	444	917	41	220	6.56e-07	47.2	neg	A_vulgare_v1_wVulC_10000merge_100junction_cha/LYUU01002088.1:435573-436610	HOST
A_vulgare_v1_wVulC_10000merge_100junction_cha/LYUU01002088.1:434994-435302	KLT22063.1	30.275	109	67	5	434994	435302	1	106	5.13e-06	54.2	neg	A_vulgare_v1_wVulC_10000merge_100junction_cha/LYUU01002088.1:434994-435302	EE
A_vulgare_v1_wVulC_10000merge_100junction_cha/LYUU01002088.1:434994-435302	RXG55009.1	38.983	59	34	1	9	185	302	358	2.65e-08	47.4	neg	A_vulgare_v1_wVulC_10000merge_100junction_cha/LYUU01002088.1:434994-435302	HOST
A_vulgare_v1_wVulC_10000merge_100junction_cha/LYUU01002088.1:434859-435185	KLT22030.1	34.862	109	69	1	434859	435185	858	964	5.87e-10	68.8	neg	A_vulgare_v1_wVulC_10000merge_100junction_cha/LYUU01002088.1:434859-435185	EE
A_vulgare_v1_wVulC_10000merge_100junction_cha/LYUU01002088.1:434859-435185	RXG69859.1	36.792	106	64	2	9	326	1003	1105	3.82e-13	61.5	neg	A_vulgare_v1_wVulC_10000merge_100junction_cha/LYUU01002088.1:434859-435185	HOST
A_vulgare_v1_wVulC_10000merge_100junction_cha/LYUU01002088.1:434859-435185	RXG71002.1	32.353	68	44	1	123	326	83	148	8.22e-08	45.2	neg	A_vulgare_v1_wVulC_10000merge_100junction_cha/LYUU01002088.1:434859-435185	HOST
A_vulgare_v1_wVulC_10000merge_100junction_cha/LYUU01002088.1:434799-435311	KLT22061.1	60.465	172	66	2	434799	435311	206	376	0.0	212.0	neg	A_vulgare_v1_wVulC_10000merge_100junction_cha/LYUU01002088.1:434799-435311	EE
A_vulgare_v1_wVulC_10000merge_100junction_cha/LYUU01002088.1:434799-435311	RXG71003.1	38.889	108	64	1	51	374	340	445	1.22e-17	75.9	neg	A_vulgare_v1_wVulC_10000merge_100junction_cha/LYUU01002088.1:434799-435311	HOST
A_vulgare_v1_wVulC_10000merge_100junction_cha/LYUU01002088.1:434799-435311	RXG72076.1	29.032	124	82	2	123	494	20	137	1.88e-10	55.3	neg	A_vulgare_v1_wVulC_10000merge_100junction_cha/LYUU01002088.1:434799-435311	HOST
A_vulgare_v1_wVulC_10000merge_100junction_cha/LYUU01002088.1:434799-435311	RXG52632.1	41.379	58	32	1	204	377	227	282	3.12e-08	49.4	neg	A_vulgare_v1_wVulC_10000merge_100junction_cha/LYUU01002088.1:434799-435311	HOST
A_vulgare_v1_wVulC_10000merge_100junction_cha/LYUU01002088.1:434676-435350	KLT21811.1	38.961	231	131	5	434676	435350	2	228	5.79e-35	140.0	neg	A_vulgare_v1_wVulC_10000merge_100junction_cha/LYUU01002088.1:434676-435350	EE
A_vulgare_v1_wVulC_10000merge_100junction_cha/LYUU01002088.1:434676-435350	RXG71003.1	38.889	108	64	1	174	497	340	445	3.21e-17	76.1	neg	A_vulgare_v1_wVulC_10000merge_100junction_cha/LYUU01002088.1:434676-435350	HOST
A_vulgare_v1_wVulC_10000merge_100junction_cha/LYUU01002088.1:434676-435350	RXG71002.1	29.213	89	61	1	243	509	50	136	1.3e-10	55.3	neg	A_vulgare_v1_wVulC_10000merge_100junction_cha/LYUU01002088.1:434676-435350	HOST
A_vulgare_v1_wVulC_10000merge_100junction_cha/LYUU01002088.1:434676-435350	RXG52632.1	41.379	58	32	1	327	500	227	282	5.04e-08	50.3	neg	A_vulgare_v1_wVulC_10000merge_100junction_cha/LYUU01002088.1:434676-435350	HOST
A_vulgare_v1_wVulC_10000merge_100junction_cha/LYUU01002088.1:434676-435350	RXG71529.1	26.708	161	107	3	27	503	232	383	4.94e-08	49.7	neg	A_vulgare_v1_wVulC_10000merge_100junction_cha/LYUU01002088.1:434676-435350	HOST
A_vulgare_v1_wVulC_10000merge_100junction_cha/LYUU01002088.1:434508-435290	RXG71003.1	38.889	108	64	1	342	665	340	445	5.11e-17	76.4	neg	A_vulgare_v1_wVulC_10000merge_100junction_cha/LYUU01002088.1:434508-435290	HOST
A_vulgare_v1_wVulC_10000merge_100junction_cha/LYUU01002088.1:434508-435290	KLT22030.1	22.993	274	185	7	434508	435290	657	917	9.86e-10	68.0	neg	A_vulgare_v1_wVulC_10000merge_100junction_cha/LYUU01002088.1:434508-435290	EE
A_vulgare_v1_wVulC_10000merge_100junction_cha/LYUU01002088.1:434508-435290	RXG71002.1	29.439	214	118	6	12	623	2	192	1.63e-13	63.8	neg	A_vulgare_v1_wVulC_10000merge_100junction_cha/LYUU01002088.1:434508-435290	HOST
A_vulgare_v1_wVulC_10000merge_100junction_cha/LYUU01002088.1:434508-435290	RXG72076.1	32.653	98	65	1	414	707	41	137	1.61e-09	54.5	neg	A_vulgare_v1_wVulC_10000merge_100junction_cha/LYUU01002088.1:434508-435290	HOST
A_vulgare_v1_wVulC_10000merge_100junction_cha/LYUU01002088.1:434508-435290	RXG69859.1	33.929	112	68	2	282	617	1766	1871	5.73e-09	53.6	neg	A_vulgare_v1_wVulC_10000merge_100junction_cha/LYUU01002088.1:434508-435290	HOST
A_vulgare_v1_wVulC_10000merge_100junction_cha/LYUU01002088.1:434508-435290	RXG71529.1	26.708	161	107	3	195	671	232	383	1.03e-07	49.4	neg	A_vulgare_v1_wVulC_10000merge_100junction_cha/LYUU01002088.1:434508-435290	HOST
A_vulgare_v1_wVulC_10000merge_100junction_cha/LYUU01002088.1:434493-435329	KLT22061.1	99.283	279	2	0	434493	435329	1	279	0.0	575.0	neg	A_vulgare_v1_wVulC_10000merge_100junction_cha/LYUU01002088.1:434493-435329	EE
A_vulgare_v1_wVulC_10000merge_100junction_cha/LYUU01002088.1:434493-435329	RXG71003.1	38.889	108	64	1	357	680	340	445	6.86e-17	76.4	neg	A_vulgare_v1_wVulC_10000merge_100junction_cha/LYUU01002088.1:434493-435329	HOST
A_vulgare_v1_wVulC_10000merge_100junction_cha/LYUU01002088.1:434493-435329	RXG69859.1	25.424	236	154	7	15	689	1198	1422	2.17e-12	64.3	neg	A_vulgare_v1_wVulC_10000merge_100junction_cha/LYUU01002088.1:434493-435329	HOST
A_vulgare_v1_wVulC_10000merge_100junction_cha/LYUU01002088.1:434493-435329	RXG72076.1	29.032	124	82	2	429	800	20	137	1.07e-09	55.3	neg	A_vulgare_v1_wVulC_10000merge_100junction_cha/LYUU01002088.1:434493-435329	HOST
A_vulgare_v1_wVulC_10000merge_100junction_cha/LYUU01002088.1:434493-435329	RXG69859.1	33.929	112	68	2	297	632	1766	1871	6.06e-09	53.9	neg	A_vulgare_v1_wVulC_10000merge_100junction_cha/LYUU01002088.1:434493-435329	HOST
A_vulgare_v1_wVulC_10000merge_100junction_cha/LYUU01002088.1:434493-435329	RXG52632.1	41.379	58	32	1	510	683	227	282	1.13e-07	50.3	neg	A_vulgare_v1_wVulC_10000merge_100junction_cha/LYUU01002088.1:434493-435329	HOST
A_vulgare_v1_wVulC_10000merge_100junction_cha/LYUU01002088.1:433630-434013	KLT22061.1	59.375	128	45	3	433630	434013	57	177	9.84e-37	148.0	neg	A_vulgare_v1_wVulC_10000merge_100junction_cha/LYUU01002088.1:433630-434013	EE
A_vulgare_v1_wVulC_10000merge_100junction_cha/LYUU01002088.1:433630-434013	RXG71003.1	41.86	86	50	0	36	293	366	451	2.72e-11	56.7	neg	A_vulgare_v1_wVulC_10000merge_100junction_cha/LYUU01002088.1:433630-434013	HOST
A_vulgare_v1_wVulC_10000merge_100junction_cha/LYUU01002088.1:433423-433944	KLT21811.1	42.697	178	97	2	433423	433944	78	254	2.15e-36	144.0	neg	A_vulgare_v1_wVulC_10000merge_100junction_cha/LYUU01002088.1:433423-433944	EE
A_vulgare_v1_wVulC_10000merge_100junction_cha/LYUU01002088.1:433423-433944	RXG71003.1	41.86	86	50	0	243	500	366	451	9.97e-15	67.7	neg	A_vulgare_v1_wVulC_10000merge_100junction_cha/LYUU01002088.1:433423-433944	HOST
A_vulgare_v1_wVulC_10000merge_100junction_cha/LYUU01002088.1:433423-433944	RXG57524.1	50.0	58	29	0	312	485	1331	1388	1.41e-08	50.5	neg	A_vulgare_v1_wVulC_10000merge_100junction_cha/LYUU01002088.1:433423-433944	HOST
A_vulgare_v1_wVulC_10000merge_100junction_cha/LYUU01002088.1:433423-433944	RXG56846.1	26.38	163	118	1	39	521	797	959	2.72e-07	46.9	neg	A_vulgare_v1_wVulC_10000merge_100junction_cha/LYUU01002088.1:433423-433944	HOST
A_vulgare_v1_wVulC_10000merge_100junction_cha/LYUU01002088.1:433423-433944	RXG56846.1	31.132	106	67	2	186	485	875	980	6e-07	45.8	neg	A_vulgare_v1_wVulC_10000merge_100junction_cha/LYUU01002088.1:433423-433944	HOST
A_vulgare_v1_wVulC_10000merge_100junction_cha/LYUU01002088.1:433153-433938	KLT22061.1	99.618	262	1	0	433153	433938	274	535	0.0	545.0	neg	A_vulgare_v1_wVulC_10000merge_100junction_cha/LYUU01002088.1:433153-433938	EE
A_vulgare_v1_wVulC_10000merge_100junction_cha/LYUU01002088.1:433153-433938	RXG71003.1	41.86	86	50	0	513	770	366	451	8.53e-14	67.1	neg	A_vulgare_v1_wVulC_10000merge_100junction_cha/LYUU01002088.1:433153-433938	HOST
A_vulgare_v1_wVulC_10000merge_100junction_cha/LYUU01002088.1:433153-433938	RXG71003.1	36.667	90	52	1	483	752	13	97	7.17e-09	53.1	neg	A_vulgare_v1_wVulC_10000merge_100junction_cha/LYUU01002088.1:433153-433938	HOST
A_vulgare_v1_wVulC_10000merge_100junction_cha/LYUU01002088.1:433153-433938	RXG56846.1	25.628	199	145	2	195	785	799	996	2.96e-07	48.6	neg	A_vulgare_v1_wVulC_10000merge_100junction_cha/LYUU01002088.1:433153-433938	HOST
A_vulgare_v1_wVulC_10000merge_100junction_cha/LYUU01002088.1:432445-432780	KLT22828.1	33.036	112	74	1	432445	432780	121	231	6.13e-11	69.7	neg	A_vulgare_v1_wVulC_10000merge_100junction_cha/LYUU01002088.1:432445-432780	EE
A_vulgare_v1_wVulC_10000merge_100junction_cha/LYUU01002088.1:432445-432780	RXG72823.1	35.644	101	64	1	3	305	479	578	8.33e-14	63.5	neg	A_vulgare_v1_wVulC_10000merge_100junction_cha/LYUU01002088.1:432445-432780	HOST
A_vulgare_v1_wVulC_10000merge_100junction_cha/LYUU01002088.1:432373-432900	KLT22061.1	39.548	177	106	1	432373	432900	2	178	3.980000000000001e-31	131.0	neg	A_vulgare_v1_wVulC_10000merge_100junction_cha/LYUU01002088.1:432373-432900	EE
A_vulgare_v1_wVulC_10000merge_100junction_cha/LYUU01002088.1:432373-432900	RXG54515.1	31.356	118	80	1	63	416	1485	1601	1.05e-13	65.5	neg	A_vulgare_v1_wVulC_10000merge_100junction_cha/LYUU01002088.1:432373-432900	HOST
A_vulgare_v1_wVulC_10000merge_100junction_cha/LYUU01002088.1:432373-432900	RXG69859.1	32.979	94	63	0	105	386	1101	1194	6.44e-09	51.7	neg	A_vulgare_v1_wVulC_10000merge_100junction_cha/LYUU01002088.1:432373-432900	HOST
A_vulgare_v1_wVulC_10000merge_100junction_cha/LYUU01002088.1:432244-432738	RXG72823.1	36.634	101	63	1	192	494	483	582	1.58e-13	64.3	neg	A_vulgare_v1_wVulC_10000merge_100junction_cha/LYUU01002088.1:432244-432738	HOST
A_vulgare_v1_wVulC_10000merge_100junction_cha/LYUU01002088.1:432244-432738	KLT22030.1	27.711	166	109	5	432244	432738	798	953	5.16e-07	59.3	neg	A_vulgare_v1_wVulC_10000merge_100junction_cha/LYUU01002088.1:432244-432738	EE
A_vulgare_v1_wVulC_10000merge_100junction_cha/LYUU01002088.1:432244-432738	RXG72823.1	41.975	81	46	1	201	440	148	228	6.39e-11	57.0	neg	A_vulgare_v1_wVulC_10000merge_100junction_cha/LYUU01002088.1:432244-432738	HOST
A_vulgare_v1_wVulC_10000merge_100junction_cha/LYUU01002088.1:432244-432738	RXG69859.1	30.282	142	91	4	69	494	1753	1886	2.12e-09	52.8	neg	A_vulgare_v1_wVulC_10000merge_100junction_cha/LYUU01002088.1:432244-432738	HOST
A_vulgare_v1_wVulC_10000merge_100junction_cha/LYUU01002088.1:432157-432927	KLT21811.1	50.973	257	120	3	432157	432927	2	252	0.0	249.0	neg	A_vulgare_v1_wVulC_10000merge_100junction_cha/LYUU01002088.1:432157-432927	EE
A_vulgare_v1_wVulC_10000merge_100junction_cha/LYUU01002088.1:432157-432927	RXG72823.1	30.519	154	105	2	135	593	479	631	1.23e-13	67.1	neg	A_vulgare_v1_wVulC_10000merge_100junction_cha/LYUU01002088.1:432157-432927	HOST
A_vulgare_v1_wVulC_10000merge_100junction_cha/LYUU01002088.1:432157-432927	RXG54515.1	31.897	116	78	1	285	632	1485	1599	1.4e-12	64.3	neg	A_vulgare_v1_wVulC_10000merge_100junction_cha/LYUU01002088.1:432157-432927	HOST
A_vulgare_v1_wVulC_10000merge_100junction_cha/LYUU01002088.1:432157-432927	RXG57524.1	32.673	101	67	1	309	608	1530	1630	3.14e-08	51.7	neg	A_vulgare_v1_wVulC_10000merge_100junction_cha/LYUU01002088.1:432157-432927	HOST
A_vulgare_v1_wVulC_10000merge_100junction_cha/LYUU01002088.1:432157-432927	RXG72823.1	21.875	160	123	2	84	560	19	177	2.27e-06	45.8	neg	A_vulgare_v1_wVulC_10000merge_100junction_cha/LYUU01002088.1:432157-432927	HOST
A_vulgare_v1_wVulC_10000merge_100junction_cha/LYUU01002088.1:431908-432906	KLT22060.1	99.7	333	1	0	431908	432906	1	333	0.0	653.0	neg	A_vulgare_v1_wVulC_10000merge_100junction_cha/LYUU01002088.1:431908-432906	EE
A_vulgare_v1_wVulC_10000merge_100junction_cha/LYUU01002088.1:431908-432906	RXG72823.1	37.143	105	65	1	528	842	479	582	1.76e-14	71.1	neg	A_vulgare_v1_wVulC_10000merge_100junction_cha/LYUU01002088.1:431908-432906	HOST
A_vulgare_v1_wVulC_10000merge_100junction_cha/LYUU01002088.1:431908-432906	RXG71003.1	28.125	128	83	2	468	851	10	128	4.75e-09	54.5	neg	A_vulgare_v1_wVulC_10000merge_100junction_cha/LYUU01002088.1:431908-432906	HOST
A_vulgare_v1_wVulC_10000merge_100junction_cha/LYUU01002088.1:431908-432906	RXG59414.1	34.483	87	57	0	621	881	41	127	6.31e-08	50.8	neg	A_vulgare_v1_wVulC_10000merge_100junction_cha/LYUU01002088.1:431908-432906	HOST
A_vulgare_v1_wVulC_10000merge_100junction_cha/LYUU01002088.1:430559-431782	KLT22059.1	100.0	408	0	0	430559	431782	1	408	0.0	832.0	neg	A_vulgare_v1_wVulC_10000merge_100junction_cha/LYUU01002088.1:430559-431782	EE
A_vulgare_v1_wVulC_10000merge_100junction_cha/LYUU01002088.1:430559-431782	ABR12827.3	48.611	360	180	3	78	1154	6	361	0.0	358.0	neg	A_vulgare_v1_wVulC_10000merge_100junction_cha/LYUU01002088.1:430559-431782	HOST
A_vulgare_v1_wVulC_10000merge_100junction_cha/LYUU01002088.1:430559-431782	RXG61946.1	93.103	58	4	0	987	1160	25	82	9.91e-34	117.0	neg	A_vulgare_v1_wVulC_10000merge_100junction_cha/LYUU01002088.1:430559-431782	HOST
A_vulgare_v1_wVulC_10000merge_100junction_cha/LYUU01002088.1:430559-431782	ADA69735.1	49.091	110	53	2	828	1154	15	122	2.8300000000000003e-31	111.0	neg	A_vulgare_v1_wVulC_10000merge_100junction_cha/LYUU01002088.1:430559-431782	HOST
A_vulgare_v1_wVulC_10000merge_100junction_cha/LYUU01002088.1:430559-431782	RXG55827.1	41.121	107	46	2	357	677	33	122	2.0500000000000003e-21	85.7	neg	A_vulgare_v1_wVulC_10000merge_100junction_cha/LYUU01002088.1:430559-431782	HOST
A_vulgare_v1_wVulC_10000merge_100junction_cha/LYUU01002088.1:429519-430556	KLT22058.1	99.711	346	1	0	429519	430556	1	346	0.0	733.0	neg	A_vulgare_v1_wVulC_10000merge_100junction_cha/LYUU01002088.1:429519-430556	EE
A_vulgare_v1_wVulC_10000merge_100junction_cha/LYUU01002088.1:429519-430556	RXG68718.1	37.5	152	92	1	3	449	154	305	3.1e-28	106.0	neg	A_vulgare_v1_wVulC_10000merge_100junction_cha/LYUU01002088.1:429519-430556	HOST
A_vulgare_v1_wVulC_10000merge_100junction_cha/LYUU01002088.1:429519-430556	RXG68718.1	41.935	62	35	1	534	719	27	87	3.35e-10	57.3	neg	A_vulgare_v1_wVulC_10000merge_100junction_cha/LYUU01002088.1:429519-430556	HOST
A_vulgare_v1_wVulC_10000merge_100junction_cha/LYUU01002088.1:427498-429429	KLT22057.1	100.0	644	0	0	427498	429429	1	644	0.0	1349.0	neg	A_vulgare_v1_wVulC_10000merge_100junction_cha/LYUU01002088.1:427498-429429	EE
A_vulgare_v1_wVulC_10000merge_100junction_cha/LYUU01002088.1:427498-429429	RXG56884.1	31.579	114	70	3	279	611	346	454	2.73e-06	48.3	neg	A_vulgare_v1_wVulC_10000merge_100junction_cha/LYUU01002088.1:427498-429429	HOST
A_vulgare_v1_wVulC_10000merge_100junction_cha/LYUU01002088.1:425542-426735	KLT22056.1	100.0	398	0	0	425542	426735	1	398	0.0	792.0	neg	A_vulgare_v1_wVulC_10000merge_100junction_cha/LYUU01002088.1:425542-426735	EE
A_vulgare_v1_wVulC_10000merge_100junction_cha/LYUU01002088.1:423730-424227	RXG59139.1	62.143	140	53	0	6	425	69	208	0.0	196.0	neg	A_vulgare_v1_wVulC_10000merge_100junction_cha/LYUU01002088.1:423730-424227	HOST
A_vulgare_v1_wVulC_10000merge_100junction_cha/LYUU01002088.1:423730-424227	KLT23074.1	35.165	182	102	4	423730	424227	5	186	4.48e-18	94.7	neg	A_vulgare_v1_wVulC_10000merge_100junction_cha/LYUU01002088.1:423730-424227	EE
A_vulgare_v1_wVulC_10000merge_100junction_cha/LYUU01002088.1:423730-424227	RXG50708.1	28.736	87	56	1	249	491	8	94	3.09e-06	43.5	neg	A_vulgare_v1_wVulC_10000merge_100junction_cha/LYUU01002088.1:423730-424227	HOST
A_vulgare_v1_wVulC_10000merge_100junction_cha/LYUU01002088.1:421645-424230	KLT22052.1	100.0	862	0	0	421645	424230	1	862	0.0	1803.0	neg	A_vulgare_v1_wVulC_10000merge_100junction_cha/LYUU01002088.1:421645-424230	EE
A_vulgare_v1_wVulC_10000merge_100junction_cha/LYUU01002088.1:421645-424230	RXG59139.1	52.049	244	106	4	1809	2510	69	311	0.0	260.0	neg	A_vulgare_v1_wVulC_10000merge_100junction_cha/LYUU01002088.1:421645-424230	HOST
A_vulgare_v1_wVulC_10000merge_100junction_cha/LYUU01002088.1:421645-424230	RXG59139.1	39.669	121	67	3	1008	1367	346	461	1.96e-18	88.0	neg	A_vulgare_v1_wVulC_10000merge_100junction_cha/LYUU01002088.1:421645-424230	HOST
A_vulgare_v1_wVulC_10000merge_100junction_cha/LYUU01002088.1:421645-424230	RXG57390.1	46.429	56	30	0	1500	1667	344	399	2.24e-10	62.6	neg	A_vulgare_v1_wVulC_10000merge_100junction_cha/LYUU01002088.1:421645-424230	HOST
A_vulgare_v1_wVulC_10000merge_100junction_cha/LYUU01002088.1:421645-424230	RXG59139.1	23.121	173	125	5	219	728	481	648	9.2e-09	57.0	neg	A_vulgare_v1_wVulC_10000merge_100junction_cha/LYUU01002088.1:421645-424230	HOST
A_vulgare_v1_wVulC_10000merge_100junction_cha/LYUU01002088.1:419885-420769	KLT22050.1	100.0	295	0	0	419885	420769	1	295	0.0	596.0	pos	A_vulgare_v1_wVulC_10000merge_100junction_cha/LYUU01002088.1:419885-420769	EE
A_vulgare_v1_wVulC_10000merge_100junction_cha/LYUU01002088.1:419885-420769	RXG72849.1	82.648	219	36	1	9	665	157	373	0.0	367.0	pos	A_vulgare_v1_wVulC_10000merge_100junction_cha/LYUU01002088.1:419885-420769	HOST
A_vulgare_v1_wVulC_10000merge_100junction_cha/LYUU01002088.1:417780-419054	KLT22046.1	100.0	425	0	0	417780	419054	1	425	0.0	841.0	pos	A_vulgare_v1_wVulC_10000merge_100junction_cha/LYUU01002088.1:417780-419054	EE
A_vulgare_v1_wVulC_10000merge_100junction_cha/LYUU01002088.1:416533-417708	KLT22045.1	100.0	392	0	0	416533	417708	1	392	0.0	812.0	pos	A_vulgare_v1_wVulC_10000merge_100junction_cha/LYUU01002088.1:416533-417708	EE
A_vulgare_v1_wVulC_10000merge_100junction_cha/LYUU01002088.1:416533-417708	RXG73889.1	37.586	290	163	4	18	833	43	332	0.0	182.0	pos	A_vulgare_v1_wVulC_10000merge_100junction_cha/LYUU01002088.1:416533-417708	HOST
A_vulgare_v1_wVulC_10000merge_100junction_cha/LYUU01002088.1:416533-417708	RXG72629.1	32.515	326	177	12	126	1001	30	346	1.54e-35	129.0	pos	A_vulgare_v1_wVulC_10000merge_100junction_cha/LYUU01002088.1:416533-417708	HOST
A_vulgare_v1_wVulC_10000merge_100junction_cha/LYUU01002088.1:414279-415106	KLT22337.1	27.113	284	196	5	414279	415106	127	407	2.18e-16	86.8	pos	A_vulgare_v1_wVulC_10000merge_100junction_cha/LYUU01002088.1:414279-415106	EE
A_vulgare_v1_wVulC_10000merge_100junction_cha/LYUU01002088.1:414279-415106	ASN74436.1	31.0	100	64	4	282	578	182	277	6.61e-06	44.6	pos	A_vulgare_v1_wVulC_10000merge_100junction_cha/LYUU01002088.1:414279-415106	HOST
A_vulgare_v1_wVulC_10000merge_100junction_cha/LYUU01002088.1:413940-415049	KLT22315.1	100.0	370	0	0	413940	415049	1	370	0.0	709.0	pos	A_vulgare_v1_wVulC_10000merge_100junction_cha/LYUU01002088.1:413940-415049	EE
A_vulgare_v1_wVulC_10000merge_100junction_cha/LYUU01002088.1:413940-415049	ASN74436.1	26.0	300	189	13	45	917	2	277	4.66e-06	46.0	pos	A_vulgare_v1_wVulC_10000merge_100junction_cha/LYUU01002088.1:413940-415049	HOST
A_vulgare_v1_wVulC_10000merge_100junction_cha/LYUU01002088.1:412861-413763	ASN74449.1	33.446	296	191	5	9	890	105	396	1.0899999999999998e-42	146.0	pos	A_vulgare_v1_wVulC_10000merge_100junction_cha/LYUU01002088.1:412861-413763	HOST
A_vulgare_v1_wVulC_10000merge_100junction_cha/LYUU01002088.1:412861-413763	KLT22315.1	27.157	313	206	10	412861	413763	112	414	1.37e-13	78.1	pos	A_vulgare_v1_wVulC_10000merge_100junction_cha/LYUU01002088.1:412861-413763	EE
A_vulgare_v1_wVulC_10000merge_100junction_cha/LYUU01002088.1:412861-413763	RXG57370.1	31.937	191	102	5	153	725	147	309	9.25e-15	70.0	pos	A_vulgare_v1_wVulC_10000merge_100junction_cha/LYUU01002088.1:412861-413763	HOST
A_vulgare_v1_wVulC_10000merge_100junction_cha/LYUU01002088.1:412861-413763	ABR12815.1	27.841	176	118	5	279	800	182	350	9.09e-12	62.4	pos	A_vulgare_v1_wVulC_10000merge_100junction_cha/LYUU01002088.1:412861-413763	HOST
A_vulgare_v1_wVulC_10000merge_100junction_cha/LYUU01002088.1:412861-413763	RXG57365.1	29.0	100	66	3	411	707	1	96	9.98e-06	42.7	pos	A_vulgare_v1_wVulC_10000merge_100junction_cha/LYUU01002088.1:412861-413763	HOST
A_vulgare_v1_wVulC_10000merge_100junction_cha/LYUU01002088.1:412690-413883	ASN74449.1	33.438	317	205	5	168	1112	101	413	4.39e-43	149.0	pos	A_vulgare_v1_wVulC_10000merge_100junction_cha/LYUU01002088.1:412690-413883	HOST
A_vulgare_v1_wVulC_10000merge_100junction_cha/LYUU01002088.1:412690-413883	ASN74437.1	32.738	336	210	8	15	998	48	375	3.87e-42	147.0	pos	A_vulgare_v1_wVulC_10000merge_100junction_cha/LYUU01002088.1:412690-413883	HOST
A_vulgare_v1_wVulC_10000merge_100junction_cha/LYUU01002088.1:412690-413883	KLT22337.1	25.917	409	292	5	412690	413883	64	472	2.3e-32	134.0	pos	A_vulgare_v1_wVulC_10000merge_100junction_cha/LYUU01002088.1:412690-413883	EE
A_vulgare_v1_wVulC_10000merge_100junction_cha/LYUU01002088.1:412690-413883	RXG57370.1	31.937	191	102	5	324	896	147	309	2.54e-14	70.0	pos	A_vulgare_v1_wVulC_10000merge_100junction_cha/LYUU01002088.1:412690-413883	HOST
A_vulgare_v1_wVulC_10000merge_100junction_cha/LYUU01002088.1:412690-413883	ABR12815.1	27.841	176	118	5	450	971	182	350	1.07e-11	63.5	pos	A_vulgare_v1_wVulC_10000merge_100junction_cha/LYUU01002088.1:412690-413883	HOST
A_vulgare_v1_wVulC_10000merge_100junction_cha/LYUU01002088.1:412504-413940	KLT22314.1	99.791	479	1	0	412504	413940	1	479	0.0	924.0	pos	A_vulgare_v1_wVulC_10000merge_100junction_cha/LYUU01002088.1:412504-413940	EE
A_vulgare_v1_wVulC_10000merge_100junction_cha/LYUU01002088.1:412504-413940	ASN74449.1	33.438	317	205	5	354	1298	101	413	1.01e-42	150.0	pos	A_vulgare_v1_wVulC_10000merge_100junction_cha/LYUU01002088.1:412504-413940	HOST
A_vulgare_v1_wVulC_10000merge_100junction_cha/LYUU01002088.1:412504-413940	ASN74437.1	32.738	336	210	8	201	1184	48	375	9.67e-42	147.0	pos	A_vulgare_v1_wVulC_10000merge_100junction_cha/LYUU01002088.1:412504-413940	HOST
A_vulgare_v1_wVulC_10000merge_100junction_cha/LYUU01002088.1:412504-413940	RXG57370.1	31.937	191	102	5	510	1082	147	309	3.99e-14	70.2	pos	A_vulgare_v1_wVulC_10000merge_100junction_cha/LYUU01002088.1:412504-413940	HOST
A_vulgare_v1_wVulC_10000merge_100junction_cha/LYUU01002088.1:412504-413940	ABR12815.1	27.841	176	118	5	636	1157	182	350	3.54e-11	62.6	pos	A_vulgare_v1_wVulC_10000merge_100junction_cha/LYUU01002088.1:412504-413940	HOST
A_vulgare_v1_wVulC_10000merge_100junction_cha/LYUU01002088.1:411016-411693	ASN74448.1	36.889	225	122	5	3	677	98	302	2.81e-40	139.0	pos	A_vulgare_v1_wVulC_10000merge_100junction_cha/LYUU01002088.1:411016-411693	HOST
A_vulgare_v1_wVulC_10000merge_100junction_cha/LYUU01002088.1:411016-411693	RXG57380.1	41.667	108	62	1	354	677	1	107	1.23e-22	86.6	pos	A_vulgare_v1_wVulC_10000merge_100junction_cha/LYUU01002088.1:411016-411693	HOST
A_vulgare_v1_wVulC_10000merge_100junction_cha/LYUU01002088.1:411016-411693	RXG57036.1	38.043	92	56	1	402	677	63	153	3.16e-13	63.5	pos	A_vulgare_v1_wVulC_10000merge_100junction_cha/LYUU01002088.1:411016-411693	HOST
A_vulgare_v1_wVulC_10000merge_100junction_cha/LYUU01002088.1:411016-411693	KLT22314.1	25.862	232	154	7	411016	411693	120	339	1.56e-08	62.9	pos	A_vulgare_v1_wVulC_10000merge_100junction_cha/LYUU01002088.1:411016-411693	EE
A_vulgare_v1_wVulC_10000merge_100junction_cha/LYUU01002088.1:411016-411693	RXG51094.1	45.283	53	29	0	519	677	44	96	4.16e-08	48.0	pos	A_vulgare_v1_wVulC_10000merge_100junction_cha/LYUU01002088.1:411016-411693	HOST
A_vulgare_v1_wVulC_10000merge_100junction_cha/LYUU01002088.1:410971-411966	ASN74436.1	36.957	322	179	8	15	971	87	387	0.0	189.0	pos	A_vulgare_v1_wVulC_10000merge_100junction_cha/LYUU01002088.1:410971-411966	HOST
A_vulgare_v1_wVulC_10000merge_100junction_cha/LYUU01002088.1:410971-411966	RXG57380.1	38.095	147	90	1	399	839	1	146	1.1500000000000001e-29	107.0	pos	A_vulgare_v1_wVulC_10000merge_100junction_cha/LYUU01002088.1:410971-411966	HOST
A_vulgare_v1_wVulC_10000merge_100junction_cha/LYUU01002088.1:410971-411966	RXG57036.1	39.103	156	92	3	447	911	63	216	3.66e-28	105.0	pos	A_vulgare_v1_wVulC_10000merge_100junction_cha/LYUU01002088.1:410971-411966	HOST
A_vulgare_v1_wVulC_10000merge_100junction_cha/LYUU01002088.1:410971-411966	RXG55826.1	38.406	138	83	1	564	971	44	181	7.949999999999999e-24	92.5	pos	A_vulgare_v1_wVulC_10000merge_100junction_cha/LYUU01002088.1:410971-411966	HOST
A_vulgare_v1_wVulC_10000merge_100junction_cha/LYUU01002088.1:410971-411966	KLT22315.1	24.26	338	238	8	410971	411966	97	422	2.73e-10	68.0	pos	A_vulgare_v1_wVulC_10000merge_100junction_cha/LYUU01002088.1:410971-411966	EE
A_vulgare_v1_wVulC_10000merge_100junction_cha/LYUU01002088.1:410971-411966	RXG57381.1	40.323	62	37	0	657	842	101	162	3.16e-07	47.4	pos	A_vulgare_v1_wVulC_10000merge_100junction_cha/LYUU01002088.1:410971-411966	HOST
A_vulgare_v1_wVulC_10000merge_100junction_cha/LYUU01002088.1:410848-412053	ASN74436.1	34.336	399	236	9	15	1196	46	423	0.0	199.0	pos	A_vulgare_v1_wVulC_10000merge_100junction_cha/LYUU01002088.1:410848-412053	HOST
A_vulgare_v1_wVulC_10000merge_100junction_cha/LYUU01002088.1:410848-412053	RXG57380.1	38.095	147	90	1	522	962	1	146	4.51e-29	107.0	pos	A_vulgare_v1_wVulC_10000merge_100junction_cha/LYUU01002088.1:410848-412053	HOST
A_vulgare_v1_wVulC_10000merge_100junction_cha/LYUU01002088.1:410848-412053	RXG73091.1	40.0	135	78	1	615	1010	46	180	9.28e-24	94.4	pos	A_vulgare_v1_wVulC_10000merge_100junction_cha/LYUU01002088.1:410848-412053	HOST
A_vulgare_v1_wVulC_10000merge_100junction_cha/LYUU01002088.1:410848-412053	KLT22337.1	24.645	422	286	13	410848	412053	61	470	8.14e-13	76.1	pos	A_vulgare_v1_wVulC_10000merge_100junction_cha/LYUU01002088.1:410848-412053	EE
A_vulgare_v1_wVulC_10000merge_100junction_cha/LYUU01002088.1:410848-412053	RXG57381.1	40.323	62	37	0	780	965	101	162	3.91e-07	47.7	pos	A_vulgare_v1_wVulC_10000merge_100junction_cha/LYUU01002088.1:410848-412053	HOST
A_vulgare_v1_wVulC_10000merge_100junction_cha/LYUU01002088.1:410848-412053	RXG57379.1	36.066	61	38	1	147	329	62	121	3.29e-07	46.6	pos	A_vulgare_v1_wVulC_10000merge_100junction_cha/LYUU01002088.1:410848-412053	HOST
A_vulgare_v1_wVulC_10000merge_100junction_cha/LYUU01002088.1:410653-412494	KLT22313.1	99.837	614	1	0	410653	412494	1	614	0.0	1239.0	pos	A_vulgare_v1_wVulC_10000merge_100junction_cha/LYUU01002088.1:410653-412494	EE
A_vulgare_v1_wVulC_10000merge_100junction_cha/LYUU01002088.1:410653-412494	ASN74436.1	34.336	399	236	9	210	1391	46	423	0.0	199.0	pos	A_vulgare_v1_wVulC_10000merge_100junction_cha/LYUU01002088.1:410653-412494	HOST
A_vulgare_v1_wVulC_10000merge_100junction_cha/LYUU01002088.1:410653-412494	RXG57380.1	38.095	147	90	1	717	1157	1	146	5.2499999999999995e-28	107.0	pos	A_vulgare_v1_wVulC_10000merge_100junction_cha/LYUU01002088.1:410653-412494	HOST
A_vulgare_v1_wVulC_10000merge_100junction_cha/LYUU01002088.1:410653-412494	RXG73091.1	40.0	135	78	1	810	1205	46	180	4.23e-23	95.0	pos	A_vulgare_v1_wVulC_10000merge_100junction_cha/LYUU01002088.1:410653-412494	HOST
A_vulgare_v1_wVulC_10000merge_100junction_cha/LYUU01002088.1:410653-412494	RXG57381.1	40.323	62	37	0	975	1160	101	162	4.56e-07	48.3	pos	A_vulgare_v1_wVulC_10000merge_100junction_cha/LYUU01002088.1:410653-412494	HOST
A_vulgare_v1_wVulC_10000merge_100junction_cha/LYUU01002088.1:410653-412494	RXG57379.1	36.066	61	38	1	342	524	62	121	6.43e-07	46.3	pos	A_vulgare_v1_wVulC_10000merge_100junction_cha/LYUU01002088.1:410653-412494	HOST
A_vulgare_v1_wVulC_10000merge_100junction_cha/LYUU01002088.1:408167-408328	KLT23300.1	63.636	55	15	2	408167	408328	228	278	7.07e-14	68.0	pos	A_vulgare_v1_wVulC_10000merge_100junction_cha/LYUU01002088.1:408167-408328	EE
A_vulgare_v1_wVulC_10000merge_100junction_cha/LYUU01002088.1:408049-408168	KLT23300.1	42.5	40	21	1	408049	408168	189	226	7.07e-14	32.5	pos	A_vulgare_v1_wVulC_10000merge_100junction_cha/LYUU01002088.1:408049-408168	EE
A_vulgare_v1_wVulC_10000merge_100junction_cha/LYUU01002088.1:404981-406891	KLT22302.1	100.0	637	0	0	404981	406891	1	637	0.0	1328.0	neg	A_vulgare_v1_wVulC_10000merge_100junction_cha/LYUU01002088.1:404981-406891	EE
A_vulgare_v1_wVulC_10000merge_100junction_cha/LYUU01002088.1:401716-402702	KLT22298.1	100.0	329	0	0	401716	402702	1	329	0.0	666.0	neg	A_vulgare_v1_wVulC_10000merge_100junction_cha/LYUU01002088.1:401716-402702	EE
A_vulgare_v1_wVulC_10000merge_100junction_cha/LYUU01002088.1:401716-402702	RXG61700.1	31.624	117	67	4	594	929	85	193	1.14e-07	50.0	neg	A_vulgare_v1_wVulC_10000merge_100junction_cha/LYUU01002088.1:401716-402702	HOST
A_vulgare_v1_wVulC_10000merge_100junction_cha/LYUU01002088.1:400266-401465	KLT22297.1	100.0	400	0	0	400266	401465	1	400	0.0	763.0	neg	A_vulgare_v1_wVulC_10000merge_100junction_cha/LYUU01002088.1:400266-401465	EE
A_vulgare_v1_wVulC_10000merge_100junction_cha/LYUU01002088.1:397191-398648	KLT22293.1	99.177	486	3	1	397191	398648	1	485	0.0	966.0	neg	A_vulgare_v1_wVulC_10000merge_100junction_cha/LYUU01002088.1:397191-398648	EE
A_vulgare_v1_wVulC_10000merge_100junction_cha/LYUU01002088.1:395949-397094	KLT22292.1	100.0	382	0	0	395949	397094	32	413	0.0	803.0	pos	A_vulgare_v1_wVulC_10000merge_100junction_cha/LYUU01002088.1:395949-397094	EE
A_vulgare_v1_wVulC_10000merge_100junction_cha/LYUU01002088.1:395949-397094	RXG69695.1	31.776	214	126	8	528	1133	5	210	1.18e-19	82.6	pos	A_vulgare_v1_wVulC_10000merge_100junction_cha/LYUU01002088.1:395949-397094	HOST
A_vulgare_v1_wVulC_10000merge_100junction_cha/LYUU01002088.1:390442-391278	KLT22095.1	99.642	279	1	0	390442	391278	1	279	0.0	582.0	neg	A_vulgare_v1_wVulC_10000merge_100junction_cha/LYUU01002088.1:390442-391278	EE
A_vulgare_v1_wVulC_10000merge_100junction_cha/LYUU01002088.1:390334-390435	KLT22094.1	100.0	34	0	0	390334	390435	1	34	3.86e-11	71.9	neg	A_vulgare_v1_wVulC_10000merge_100junction_cha/LYUU01002088.1:390334-390435	EE
A_vulgare_v1_wVulC_10000merge_100junction_cha/LYUU01002088.1:388884-390332	KLT21805.1	100.0	483	0	0	388884	390332	1	483	0.0	998.0	pos	A_vulgare_v1_wVulC_10000merge_100junction_cha/LYUU01002088.1:388884-390332	EE
A_vulgare_v1_wVulC_10000merge_100junction_cha/LYUU01002088.1:386742-387050	KLT22828.1	36.893	103	64	1	386742	387050	125	226	1.93e-10	68.3	neg	A_vulgare_v1_wVulC_10000merge_100junction_cha/LYUU01002088.1:386742-387050	EE
A_vulgare_v1_wVulC_10000merge_100junction_cha/LYUU01002088.1:386742-387050	RXG71003.1	37.5	96	57	2	6	287	340	434	7.14e-13	60.4	neg	A_vulgare_v1_wVulC_10000merge_100junction_cha/LYUU01002088.1:386742-387050	HOST
A_vulgare_v1_wVulC_10000merge_100junction_cha/LYUU01002088.1:386655-387050	KLT22979.1	27.536	138	94	1	386655	387050	86	223	9.69e-09	63.2	neg	A_vulgare_v1_wVulC_10000merge_100junction_cha/LYUU01002088.1:386655-387050	EE
A_vulgare_v1_wVulC_10000merge_100junction_cha/LYUU01002088.1:386655-387050	RXG71003.1	37.374	99	61	1	78	374	340	437	3.86e-13	62.1	neg	A_vulgare_v1_wVulC_10000merge_100junction_cha/LYUU01002088.1:386655-387050	HOST
A_vulgare_v1_wVulC_10000merge_100junction_cha/LYUU01002088.1:386655-387050	RXG58580.1	38.75	80	48	1	156	395	31	109	4.03e-10	53.6	neg	A_vulgare_v1_wVulC_10000merge_100junction_cha/LYUU01002088.1:386655-387050	HOST
A_vulgare_v1_wVulC_10000merge_100junction_cha/LYUU01002088.1:386520-387161	KLT22061.1	38.889	216	124	4	386520	387161	8	217	2.18e-31	132.0	neg	A_vulgare_v1_wVulC_10000merge_100junction_cha/LYUU01002088.1:386520-387161	EE
A_vulgare_v1_wVulC_10000merge_100junction_cha/LYUU01002088.1:386520-387161	RXG71003.1	37.374	99	61	1	213	509	340	437	2.37e-12	62.1	neg	A_vulgare_v1_wVulC_10000merge_100junction_cha/LYUU01002088.1:386520-387161	HOST
A_vulgare_v1_wVulC_10000merge_100junction_cha/LYUU01002088.1:386520-387161	RXG72823.1	36.19	105	66	1	198	512	479	582	1.07e-11	60.4	neg	A_vulgare_v1_wVulC_10000merge_100junction_cha/LYUU01002088.1:386520-387161	HOST
A_vulgare_v1_wVulC_10000merge_100junction_cha/LYUU01002088.1:386520-387161	RXG71002.1	29.655	145	90	5	93	527	15	147	4.59e-08	48.3	neg	A_vulgare_v1_wVulC_10000merge_100junction_cha/LYUU01002088.1:386520-387161	HOST
A_vulgare_v1_wVulC_10000merge_100junction_cha/LYUU01002088.1:386445-387170	KLT22060.1	51.837	245	115	2	386445	387170	6	250	0.0	227.0	neg	A_vulgare_v1_wVulC_10000merge_100junction_cha/LYUU01002088.1:386445-387170	EE
A_vulgare_v1_wVulC_10000merge_100junction_cha/LYUU01002088.1:386445-387170	RXG67907.1	41.837	98	55	1	288	575	53	150	6.12e-12	61.8	neg	A_vulgare_v1_wVulC_10000merge_100junction_cha/LYUU01002088.1:386445-387170	HOST
A_vulgare_v1_wVulC_10000merge_100junction_cha/LYUU01002088.1:386445-387170	RXG55009.1	35.227	88	56	1	321	584	370	456	4.52e-09	53.4	neg	A_vulgare_v1_wVulC_10000merge_100junction_cha/LYUU01002088.1:386445-387170	HOST
A_vulgare_v1_wVulC_10000merge_100junction_cha/LYUU01002088.1:386445-387170	RXG71002.1	29.655	145	90	5	168	602	15	147	5.9e-08	48.6	neg	A_vulgare_v1_wVulC_10000merge_100junction_cha/LYUU01002088.1:386445-387170	HOST
A_vulgare_v1_wVulC_10000merge_100junction_cha/LYUU01002088.1:386013-387200	KLT21811.1	100.0	396	0	0	386013	387200	1	396	0.0	798.0	neg	A_vulgare_v1_wVulC_10000merge_100junction_cha/LYUU01002088.1:386013-387200	EE
A_vulgare_v1_wVulC_10000merge_100junction_cha/LYUU01002088.1:386013-387200	RXG71003.1	37.374	99	61	1	720	1016	340	437	1.81e-11	62.6	neg	A_vulgare_v1_wVulC_10000merge_100junction_cha/LYUU01002088.1:386013-387200	HOST
A_vulgare_v1_wVulC_10000merge_100junction_cha/LYUU01002088.1:386013-387200	RXG69859.1	32.5	120	79	2	690	1049	996	1113	2.46e-09	57.0	neg	A_vulgare_v1_wVulC_10000merge_100junction_cha/LYUU01002088.1:386013-387200	HOST
A_vulgare_v1_wVulC_10000merge_100junction_cha/LYUU01002088.1:386013-387200	RXG72823.1	37.975	79	48	1	801	1037	659	736	2.94e-07	50.3	neg	A_vulgare_v1_wVulC_10000merge_100junction_cha/LYUU01002088.1:386013-387200	HOST
A_vulgare_v1_wVulC_10000merge_100junction_cha/LYUU01002088.1:386013-387200	RXG59905.1	31.884	138	82	4	585	971	126	260	6.22e-06	46.3	neg	A_vulgare_v1_wVulC_10000merge_100junction_cha/LYUU01002088.1:386013-387200	HOST
A_vulgare_v1_wVulC_10000merge_100junction_cha/LYUU01002088.1:384356-384475	KLT22756.1	62.5	48	10	1	384356	384475	255	302	1.97e-06	54.8	pos	A_vulgare_v1_wVulC_10000merge_100junction_cha/LYUU01002088.1:384356-384475	EE
A_vulgare_v1_wVulC_10000merge_100junction_cha/LYUU01002088.1:382970-383797	KLT21813.1	100.0	276	0	0	382970	383797	86	361	0.0	571.0	pos	A_vulgare_v1_wVulC_10000merge_100junction_cha/LYUU01002088.1:382970-383797	EE
A_vulgare_v1_wVulC_10000merge_100junction_cha/LYUU01002088.1:381860-382978	KLT22094.1	98.66	373	5	0	381860	382978	330	702	0.0	754.0	neg	A_vulgare_v1_wVulC_10000merge_100junction_cha/LYUU01002088.1:381860-382978	EE
A_vulgare_v1_wVulC_10000merge_100junction_cha/LYUU01002088.1:380050-381813	KLT22093.1	100.0	588	0	0	380050	381813	1	588	0.0	1222.0	neg	A_vulgare_v1_wVulC_10000merge_100junction_cha/LYUU01002088.1:380050-381813	EE
A_vulgare_v1_wVulC_10000merge_100junction_cha/LYUU01002088.1:378696-379541	KLT22091.1	99.645	282	1	0	378696	379541	1	282	0.0	582.0	neg	A_vulgare_v1_wVulC_10000merge_100junction_cha/LYUU01002088.1:378696-379541	EE
A_vulgare_v1_wVulC_10000merge_100junction_cha/LYUU01002088.1:378696-379541	RXG59357.1	26.877	253	169	6	18	731	92	343	6.47e-17	75.6	neg	A_vulgare_v1_wVulC_10000merge_100junction_cha/LYUU01002088.1:378696-379541	HOST
A_vulgare_v1_wVulC_10000merge_100junction_cha/LYUU01002088.1:373976-374650	KLT22030.1	23.333	240	168	6	373976	374650	291	529	1.93e-06	57.3	pos	A_vulgare_v1_wVulC_10000merge_100junction_cha/LYUU01002088.1:373976-374650	EE
A_vulgare_v1_wVulC_10000merge_100junction_cha/LYUU01002088.1:373874-377272	KLT22088.1	100.0	1133	0	0	373874	377272	1	1133	0.0	2354.0	pos	A_vulgare_v1_wVulC_10000merge_100junction_cha/LYUU01002088.1:373874-377272	EE
A_vulgare_v1_wVulC_10000merge_100junction_cha/LYUU01002088.1:372635-373543	KLT22087.1	100.0	303	0	0	372635	373543	1	303	0.0	607.0	neg	A_vulgare_v1_wVulC_10000merge_100junction_cha/LYUU01002088.1:372635-373543	EE
A_vulgare_v1_wVulC_10000merge_100junction_cha/LYUU01002088.1:372635-373543	RXG55628.1	26.349	315	192	5	33	866	37	348	1.76e-31	114.0	neg	A_vulgare_v1_wVulC_10000merge_100junction_cha/LYUU01002088.1:372635-373543	HOST
A_vulgare_v1_wVulC_10000merge_100junction_cha/LYUU01002088.1:369174-370526	KLT22081.1	40.789	456	253	6	369174	370526	5	448	0.0	339.0	pos	A_vulgare_v1_wVulC_10000merge_100junction_cha/LYUU01002088.1:369174-370526	EE
A_vulgare_v1_wVulC_10000merge_100junction_cha/LYUU01002088.1:369174-370526	RXG72849.1	40.476	168	91	3	294	797	1	159	6.99e-30	114.0	pos	A_vulgare_v1_wVulC_10000merge_100junction_cha/LYUU01002088.1:369174-370526	HOST
A_vulgare_v1_wVulC_10000merge_100junction_cha/LYUU01002088.1:369072-370535	KLT22082.1	100.0	488	0	0	369072	370535	1	488	0.0	960.0	pos	A_vulgare_v1_wVulC_10000merge_100junction_cha/LYUU01002088.1:369072-370535	EE
A_vulgare_v1_wVulC_10000merge_100junction_cha/LYUU01002088.1:369072-370535	RXG72849.1	40.476	168	91	3	396	899	1	159	1.56e-29	114.0	pos	A_vulgare_v1_wVulC_10000merge_100junction_cha/LYUU01002088.1:369072-370535	HOST
A_vulgare_v1_wVulC_10000merge_100junction_cha/LYUU01002088.1:367733-369079	KLT22081.1	99.777	449	1	0	367733	369079	1	449	0.0	896.0	pos	A_vulgare_v1_wVulC_10000merge_100junction_cha/LYUU01002088.1:367733-369079	EE
A_vulgare_v1_wVulC_10000merge_100junction_cha/LYUU01002088.1:367733-369079	RXG72849.1	98.125	160	3	0	306	785	1	160	0.0	313.0	pos	A_vulgare_v1_wVulC_10000merge_100junction_cha/LYUU01002088.1:367733-369079	HOST
A_vulgare_v1_wVulC_10000merge_100junction_cha/LYUU01002088.1:363543-364988	KLT22293.1	47.879	495	231	9	363543	364988	5	485	0.0	382.0	neg	A_vulgare_v1_wVulC_10000merge_100junction_cha/LYUU01002088.1:363543-364988	EE
A_vulgare_v1_wVulC_10000merge_100junction_cha/LYUU01002088.1:362208-363446	KLT22292.1	100.0	413	0	0	362208	363446	1	413	0.0	864.0	pos	A_vulgare_v1_wVulC_10000merge_100junction_cha/LYUU01002088.1:362208-363446	EE
A_vulgare_v1_wVulC_10000merge_100junction_cha/LYUU01002088.1:362208-363446	RXG69695.1	31.776	214	126	8	621	1226	5	210	1.69e-19	82.6	pos	A_vulgare_v1_wVulC_10000merge_100junction_cha/LYUU01002088.1:362208-363446	HOST
A_vulgare_v1_wVulC_10000merge_100junction_cha/LYUU01002088.1:360047-361030	KLT22289.1	99.39	328	2	0	360047	361030	1	328	0.0	676.0	pos	A_vulgare_v1_wVulC_10000merge_100junction_cha/LYUU01002088.1:360047-361030	EE
A_vulgare_v1_wVulC_10000merge_100junction_cha/LYUU01002088.1:358536-359012	KLT22616.1	76.048	167	32	2	358536	359012	2	168	0.0	262.0	neg	A_vulgare_v1_wVulC_10000merge_100junction_cha/LYUU01002088.1:358536-359012	EE
A_vulgare_v1_wVulC_10000merge_100junction_cha/LYUU01002088.1:358201-358866	KLT22732.1	43.612	227	114	6	358201	358866	61	278	0.0	157.0	neg	A_vulgare_v1_wVulC_10000merge_100junction_cha/LYUU01002088.1:358201-358866	EE
A_vulgare_v1_wVulC_10000merge_100junction_cha/LYUU01002088.1:357845-358219	KLT22818.1	72.8	125	34	0	357845	358219	275	399	0.0	173.0	neg	A_vulgare_v1_wVulC_10000merge_100junction_cha/LYUU01002088.1:357845-358219	EE
A_vulgare_v1_wVulC_10000merge_100junction_cha/LYUU01002088.1:357616-357810	KLT22246.1	86.154	65	9	0	357616	357810	1	65	0.0	121.0	neg	A_vulgare_v1_wVulC_10000merge_100junction_cha/LYUU01002088.1:357616-357810	EE
A_vulgare_v1_wVulC_10000merge_100junction_cha/LYUU01002088.1:356910-357614	KLT22246.1	82.353	238	39	1	356910	357614	69	306	0.0	412.0	neg	A_vulgare_v1_wVulC_10000merge_100junction_cha/LYUU01002088.1:356910-357614	EE
A_vulgare_v1_wVulC_10000merge_100junction_cha/LYUU01002088.1:355026-355820	KLT21637.1	100.0	265	0	0	355026	355820	1	265	0.0	551.0	pos	A_vulgare_v1_wVulC_10000merge_100junction_cha/LYUU01002088.1:355026-355820	EE
A_vulgare_v1_wVulC_10000merge_100junction_cha/LYUU01002088.1:355026-355820	RXG71334.1	35.124	242	133	9	3	686	32	263	1.0599999999999999e-34	121.0	pos	A_vulgare_v1_wVulC_10000merge_100junction_cha/LYUU01002088.1:355026-355820	HOST
A_vulgare_v1_wVulC_10000merge_100junction_cha/LYUU01002088.1:353779-355026	KLT21636.1	99.76	416	1	0	353779	355026	1	416	0.0	790.0	pos	A_vulgare_v1_wVulC_10000merge_100junction_cha/LYUU01002088.1:353779-355026	EE
A_vulgare_v1_wVulC_10000merge_100junction_cha/LYUU01002088.1:346260-347027	KLT21624.1	100.0	256	0	0	346260	347027	225	480	0.0	533.0	pos	A_vulgare_v1_wVulC_10000merge_100junction_cha/LYUU01002088.1:346260-347027	EE
A_vulgare_v1_wVulC_10000merge_100junction_cha/LYUU01002088.1:345583-346260	KLT21624.1	100.0	226	0	0	345583	346260	1	226	0.0	470.0	pos	A_vulgare_v1_wVulC_10000merge_100junction_cha/LYUU01002088.1:345583-346260	EE
A_vulgare_v1_wVulC_10000merge_100junction_cha/LYUU01002088.1:343357-344325	KLT22508.1	40.87	345	166	11	343357	344325	78	406	0.0	223.0	neg	A_vulgare_v1_wVulC_10000merge_100junction_cha/LYUU01002088.1:343357-344325	EE
A_vulgare_v1_wVulC_10000merge_100junction_cha/LYUU01002088.1:342523-344625	KLT21622.1	82.311	701	105	4	342523	344625	1	682	0.0	1145.0	neg	A_vulgare_v1_wVulC_10000merge_100junction_cha/LYUU01002088.1:342523-344625	EE
A_vulgare_v1_wVulC_10000merge_100junction_cha/LYUU01002088.1:342064-342783	KLT21622.1	44.615	260	98	7	342064	342783	504	737	2.01e-42	168.0	neg	A_vulgare_v1_wVulC_10000merge_100junction_cha/LYUU01002088.1:342064-342783	EE
A_vulgare_v1_wVulC_10000merge_100junction_cha/LYUU01002088.1:340622-341998	KLT21621.1	99.346	459	3	0	340622	341998	1	459	0.0	947.0	neg	A_vulgare_v1_wVulC_10000merge_100junction_cha/LYUU01002088.1:340622-341998	EE
A_vulgare_v1_wVulC_10000merge_100junction_cha/LYUU01002088.1:340622-341998	RXG73029.1	35.648	216	119	5	9	626	43	248	2.7e-27	104.0	neg	A_vulgare_v1_wVulC_10000merge_100junction_cha/LYUU01002088.1:340622-341998	HOST
A_vulgare_v1_wVulC_10000merge_100junction_cha/LYUU01002088.1:340622-341998	RXG73030.1	46.552	58	28	1	975	1139	1101	1158	4.38e-10	59.8	neg	A_vulgare_v1_wVulC_10000merge_100junction_cha/LYUU01002088.1:340622-341998	HOST
A_vulgare_v1_wVulC_10000merge_100junction_cha/LYUU01002088.1:339353-340534	KLT21620.1	99.239	394	3	0	339353	340534	1	394	0.0	806.0	neg	A_vulgare_v1_wVulC_10000merge_100junction_cha/LYUU01002088.1:339353-340534	EE
A_vulgare_v1_wVulC_10000merge_100junction_cha/LYUU01002088.1:337245-338645	KLT21618.1	99.358	467	3	0	337245	338645	1	467	0.0	972.0	neg	A_vulgare_v1_wVulC_10000merge_100junction_cha/LYUU01002088.1:337245-338645	EE
A_vulgare_v1_wVulC_10000merge_100junction_cha/LYUU01002088.1:336294-337160	KLT21617.1	99.654	289	1	0	336294	337160	1	289	0.0	610.0	neg	A_vulgare_v1_wVulC_10000merge_100junction_cha/LYUU01002088.1:336294-337160	EE
A_vulgare_v1_wVulC_10000merge_100junction_cha/LYUU01002088.1:334651-336174	KLT21616.1	96.654	508	17	0	334651	336174	1	508	0.0	998.0	neg	A_vulgare_v1_wVulC_10000merge_100junction_cha/LYUU01002088.1:334651-336174	EE
A_vulgare_v1_wVulC_10000merge_100junction_cha/LYUU01002088.1:334651-336174	RXG71648.1	38.359	451	245	12	81	1373	25	462	0.0	286.0	neg	A_vulgare_v1_wVulC_10000merge_100junction_cha/LYUU01002088.1:334651-336174	HOST
A_vulgare_v1_wVulC_10000merge_100junction_cha/LYUU01002088.1:334651-336174	RXG59139.1	33.333	72	48	0	1305	1520	67	138	7.74e-06	46.6	neg	A_vulgare_v1_wVulC_10000merge_100junction_cha/LYUU01002088.1:334651-336174	HOST
A_vulgare_v1_wVulC_10000merge_100junction_cha/LYUU01002088.1:330689-330889	RXG69602.1	45.312	64	35	0	6	197	137	200	6.06e-14	60.4	pos	A_vulgare_v1_wVulC_10000merge_100junction_cha/LYUU01002088.1:330689-330889	HOST
A_vulgare_v1_wVulC_10000merge_100junction_cha/LYUU01002088.1:330689-330889	KLT22327.1	44.776	67	37	0	330689	330889	218	284	1.47e-06	56.4	pos	A_vulgare_v1_wVulC_10000merge_100junction_cha/LYUU01002088.1:330689-330889	EE
A_vulgare_v1_wVulC_10000merge_100junction_cha/LYUU01002088.1:329007-330026	KLT21610.1	100.0	340	0	0	329007	330026	1	340	0.0	704.0	neg	A_vulgare_v1_wVulC_10000merge_100junction_cha/LYUU01002088.1:329007-330026	EE
A_vulgare_v1_wVulC_10000merge_100junction_cha/LYUU01002088.1:327284-328798	KLT21609.1	99.802	505	1	0	327284	328798	1	505	0.0	1057.0	neg	A_vulgare_v1_wVulC_10000merge_100junction_cha/LYUU01002088.1:327284-328798	EE
A_vulgare_v1_wVulC_10000merge_100junction_cha/LYUU01002088.1:327284-328798	RXG67143.1	61.484	283	107	2	126	971	1	282	0.0	368.0	neg	A_vulgare_v1_wVulC_10000merge_100junction_cha/LYUU01002088.1:327284-328798	HOST
A_vulgare_v1_wVulC_10000merge_100junction_cha/LYUU01002088.1:327284-328798	RXG70137.1	29.637	496	312	9	81	1496	58	540	0.0	221.0	neg	A_vulgare_v1_wVulC_10000merge_100junction_cha/LYUU01002088.1:327284-328798	HOST
A_vulgare_v1_wVulC_10000merge_100junction_cha/LYUU01002088.1:322285-324414	KLT21603.1	99.296	710	5	0	322285	324414	1	710	0.0	1403.0	neg	A_vulgare_v1_wVulC_10000merge_100junction_cha/LYUU01002088.1:322285-324414	EE
A_vulgare_v1_wVulC_10000merge_100junction_cha/LYUU01002088.1:320517-322220	KLT21602.1	98.415	568	9	0	320517	322220	1	568	0.0	1075.0	neg	A_vulgare_v1_wVulC_10000merge_100junction_cha/LYUU01002088.1:320517-322220	EE
A_vulgare_v1_wVulC_10000merge_100junction_cha/LYUU01002088.1:319526-320470	KLT21601.1	99.365	315	2	0	319526	320470	1	315	0.0	653.0	neg	A_vulgare_v1_wVulC_10000merge_100junction_cha/LYUU01002088.1:319526-320470	EE
A_vulgare_v1_wVulC_10000merge_100junction_cha/LYUU01002088.1:319526-320470	RXG60409.1	31.395	172	114	3	177	686	23	192	2.0900000000000002e-21	88.8	neg	A_vulgare_v1_wVulC_10000merge_100junction_cha/LYUU01002088.1:319526-320470	HOST
A_vulgare_v1_wVulC_10000merge_100junction_cha/LYUU01002088.1:319526-320470	RXG52666.1	33.735	166	80	8	96	551	112	261	3.93e-10	56.7	neg	A_vulgare_v1_wVulC_10000merge_100junction_cha/LYUU01002088.1:319526-320470	HOST
A_vulgare_v1_wVulC_10000merge_100junction_cha/LYUU01002088.1:317452-317895	RXG55009.1	36.19	105	67	0	129	443	251	355	1.88e-17	75.0	neg	A_vulgare_v1_wVulC_10000merge_100junction_cha/LYUU01002088.1:317452-317895	HOST
A_vulgare_v1_wVulC_10000merge_100junction_cha/LYUU01002088.1:317452-317895	RXG55009.1	31.579	133	86	2	42	431	222	352	6.83e-17	73.3	neg	A_vulgare_v1_wVulC_10000merge_100junction_cha/LYUU01002088.1:317452-317895	HOST
A_vulgare_v1_wVulC_10000merge_100junction_cha/LYUU01002088.1:317452-317895	KLT22030.1	32.895	152	97	4	317452	317895	841	991	1.97e-08	63.8	neg	A_vulgare_v1_wVulC_10000merge_100junction_cha/LYUU01002088.1:317452-317895	EE
A_vulgare_v1_wVulC_10000merge_100junction_cha/LYUU01002088.1:317332-317898	RXG55009.1	32.804	189	124	3	6	566	250	437	3.3e-25	97.5	neg	A_vulgare_v1_wVulC_10000merge_100junction_cha/LYUU01002088.1:317332-317898	HOST
A_vulgare_v1_wVulC_10000merge_100junction_cha/LYUU01002088.1:317332-317898	RXG55009.1	33.019	106	71	0	249	566	349	454	8.37e-16	71.4	neg	A_vulgare_v1_wVulC_10000merge_100junction_cha/LYUU01002088.1:317332-317898	HOST
A_vulgare_v1_wVulC_10000merge_100junction_cha/LYUU01002088.1:317332-317898	KLT22030.1	30.0	190	100	6	317332	317898	807	964	1.29e-07	61.2	neg	A_vulgare_v1_wVulC_10000merge_100junction_cha/LYUU01002088.1:317332-317898	EE
A_vulgare_v1_wVulC_10000merge_100junction_cha/LYUU01002088.1:317233-317895	RXG55009.1	34.247	219	137	4	6	650	222	437	8.83e-35	124.0	neg	A_vulgare_v1_wVulC_10000merge_100junction_cha/LYUU01002088.1:317233-317895	HOST
A_vulgare_v1_wVulC_10000merge_100junction_cha/LYUU01002088.1:317233-317895	KLT22030.1	34.222	225	138	6	317233	317895	746	964	4.15e-17	92.2	neg	A_vulgare_v1_wVulC_10000merge_100junction_cha/LYUU01002088.1:317233-317895	EE
A_vulgare_v1_wVulC_10000merge_100junction_cha/LYUU01002088.1:317233-317895	RXG57524.1	32.11	109	72	1	342	662	1549	1657	7.45e-08	49.7	neg	A_vulgare_v1_wVulC_10000merge_100junction_cha/LYUU01002088.1:317233-317895	HOST
A_vulgare_v1_wVulC_10000merge_100junction_cha/LYUU01002088.1:317197-317844	RXG55009.1	35.349	215	132	4	6	638	238	449	6.58e-36	127.0	neg	A_vulgare_v1_wVulC_10000merge_100junction_cha/LYUU01002088.1:317197-317844	HOST
A_vulgare_v1_wVulC_10000merge_100junction_cha/LYUU01002088.1:317197-317844	KLT22030.1	35.586	222	129	5	317197	317844	730	943	1.94e-20	103.0	neg	A_vulgare_v1_wVulC_10000merge_100junction_cha/LYUU01002088.1:317197-317844	EE
A_vulgare_v1_wVulC_10000merge_100junction_cha/LYUU01002088.1:317197-317844	RXG57524.1	31.461	89	61	0	378	644	1569	1657	6.77e-07	46.9	neg	A_vulgare_v1_wVulC_10000merge_100junction_cha/LYUU01002088.1:317197-317844	HOST
A_vulgare_v1_wVulC_10000merge_100junction_cha/LYUU01002088.1:316830-317204	RXG55009.1	42.742	124	70	1	3	374	317	439	1.7900000000000001e-29	107.0	neg	A_vulgare_v1_wVulC_10000merge_100junction_cha/LYUU01002088.1:316830-317204	HOST
A_vulgare_v1_wVulC_10000merge_100junction_cha/LYUU01002088.1:316830-317204	KLT22030.1	38.889	126	75	2	316830	317204	841	965	4.71e-14	82.3	neg	A_vulgare_v1_wVulC_10000merge_100junction_cha/LYUU01002088.1:316830-317204	EE
A_vulgare_v1_wVulC_10000merge_100junction_cha/LYUU01002088.1:316830-317204	RXG71003.1	36.667	90	57	0	102	371	354	443	2.34e-09	51.1	neg	A_vulgare_v1_wVulC_10000merge_100junction_cha/LYUU01002088.1:316830-317204	HOST
A_vulgare_v1_wVulC_10000merge_100junction_cha/LYUU01002088.1:316788-317207	RXG55009.1	41.606	137	79	1	9	419	316	451	6.13e-33	116.0	neg	A_vulgare_v1_wVulC_10000merge_100junction_cha/LYUU01002088.1:316788-317207	HOST
A_vulgare_v1_wVulC_10000merge_100junction_cha/LYUU01002088.1:316788-317207	KLT22030.1	40.426	141	82	2	316788	317207	807	946	1.98e-19	99.8	neg	A_vulgare_v1_wVulC_10000merge_100junction_cha/LYUU01002088.1:316788-317207	EE
A_vulgare_v1_wVulC_10000merge_100junction_cha/LYUU01002088.1:316788-317207	RXG58644.1	38.202	89	55	0	111	377	416	504	1.26e-10	55.3	neg	A_vulgare_v1_wVulC_10000merge_100junction_cha/LYUU01002088.1:316788-317207	HOST
A_vulgare_v1_wVulC_10000merge_100junction_cha/LYUU01002088.1:313921-314949	KLT21591.1	100.0	343	0	0	313921	314949	1	343	0.0	700.0	pos	A_vulgare_v1_wVulC_10000merge_100junction_cha/LYUU01002088.1:313921-314949	EE
A_vulgare_v1_wVulC_10000merge_100junction_cha/LYUU01002088.1:313921-314949	RXG62103.1	99.492	197	1	0	438	1028	1	197	0.0	412.0	pos	A_vulgare_v1_wVulC_10000merge_100junction_cha/LYUU01002088.1:313921-314949	HOST
A_vulgare_v1_wVulC_10000merge_100junction_cha/LYUU01002088.1:313921-314949	RXG62105.1	98.592	142	2	0	3	428	2	143	0.0	274.0	pos	A_vulgare_v1_wVulC_10000merge_100junction_cha/LYUU01002088.1:313921-314949	HOST
A_vulgare_v1_wVulC_10000merge_100junction_cha/LYUU01002088.1:313921-314949	RXG54521.1	45.2	250	128	5	285	1010	47	295	0.0	229.0	pos	A_vulgare_v1_wVulC_10000merge_100junction_cha/LYUU01002088.1:313921-314949	HOST
A_vulgare_v1_wVulC_10000merge_100junction_cha/LYUU01002088.1:313921-314949	RXG52392.1	44.706	170	88	3	516	1010	1	169	0.0	154.0	pos	A_vulgare_v1_wVulC_10000merge_100junction_cha/LYUU01002088.1:313921-314949	HOST
A_vulgare_v1_wVulC_10000merge_100junction_cha/LYUU01002088.1:313921-314949	RXG57600.1	35.227	88	52	2	678	926	1	88	3.11e-13	62.6	pos	A_vulgare_v1_wVulC_10000merge_100junction_cha/LYUU01002088.1:313921-314949	HOST
A_vulgare_v1_wVulC_10000merge_100junction_cha/LYUU01002088.1:312495-313844	KLT21590.1	99.778	450	1	0	312495	313844	1	450	0.0	899.0	neg	A_vulgare_v1_wVulC_10000merge_100junction_cha/LYUU01002088.1:312495-313844	EE
A_vulgare_v1_wVulC_10000merge_100junction_cha/LYUU01002088.1:311183-311767	KLT23379.1	28.571	196	126	7	311183	311767	308	490	3.84e-07	59.3	pos	A_vulgare_v1_wVulC_10000merge_100junction_cha/LYUU01002088.1:311183-311767	EE
A_vulgare_v1_wVulC_10000merge_100junction_cha/LYUU01002088.1:310565-312391	KLT21589.1	100.0	609	0	0	310565	312391	1	609	0.0	1254.0	pos	A_vulgare_v1_wVulC_10000merge_100junction_cha/LYUU01002088.1:310565-312391	EE
A_vulgare_v1_wVulC_10000merge_100junction_cha/LYUU01002088.1:310565-312391	RXG70194.1	43.939	132	70	2	18	401	16	147	1.1600000000000001e-29	121.0	pos	A_vulgare_v1_wVulC_10000merge_100junction_cha/LYUU01002088.1:310565-312391	HOST
A_vulgare_v1_wVulC_10000merge_100junction_cha/LYUU01002088.1:308740-309495	KLT21944.1	69.444	252	73	2	308740	309495	152	399	0.0	342.0	pos	A_vulgare_v1_wVulC_10000merge_100junction_cha/LYUU01002088.1:308740-309495	EE
A_vulgare_v1_wVulC_10000merge_100junction_cha/LYUU01002088.1:308540-308740	KLT22501.1	79.104	67	14	0	308540	308740	83	149	0.0	112.0	pos	A_vulgare_v1_wVulC_10000merge_100junction_cha/LYUU01002088.1:308540-308740	EE
A_vulgare_v1_wVulC_10000merge_100junction_cha/LYUU01002088.1:308377-308568	KLT21944.1	78.125	64	13	1	308377	308568	27	89	1.56e-25	112.0	pos	A_vulgare_v1_wVulC_10000merge_100junction_cha/LYUU01002088.1:308377-308568	EE
A_vulgare_v1_wVulC_10000merge_100junction_cha/LYUU01002088.1:304207-305910	KLT23116.1	100.0	568	0	0	304207	305910	1	568	0.0	1176.0	pos	A_vulgare_v1_wVulC_10000merge_100junction_cha/LYUU01002088.1:304207-305910	EE
A_vulgare_v1_wVulC_10000merge_100junction_cha/LYUU01002088.1:304207-305910	RXG69134.1	26.159	302	184	10	357	1226	135	409	7.08e-09	56.2	pos	A_vulgare_v1_wVulC_10000merge_100junction_cha/LYUU01002088.1:304207-305910	HOST
A_vulgare_v1_wVulC_10000merge_100junction_cha/LYUU01002088.1:304207-305910	RXG56944.1	32.143	112	68	2	96	416	147	255	1.1e-06	49.4	pos	A_vulgare_v1_wVulC_10000merge_100junction_cha/LYUU01002088.1:304207-305910	HOST
A_vulgare_v1_wVulC_10000merge_100junction_cha/LYUU01002088.1:298663-299934	KLT23123.1	99.528	424	2	0	298663	299934	1	424	0.0	803.0	neg	A_vulgare_v1_wVulC_10000merge_100junction_cha/LYUU01002088.1:298663-299934	EE
A_vulgare_v1_wVulC_10000merge_100junction_cha/LYUU01002088.1:298663-299934	RXG70905.1	27.429	175	119	3	771	1271	60	234	1.43e-12	64.3	neg	A_vulgare_v1_wVulC_10000merge_100junction_cha/LYUU01002088.1:298663-299934	HOST
A_vulgare_v1_wVulC_10000merge_100junction_cha/LYUU01002088.1:298663-299934	RXG70761.1	24.085	328	218	9	306	1271	30	332	2.38e-10	59.5	neg	A_vulgare_v1_wVulC_10000merge_100junction_cha/LYUU01002088.1:298663-299934	HOST
A_vulgare_v1_wVulC_10000merge_100junction_cha/LYUU01002088.1:298663-299934	RXG51208.1	34.884	86	53	2	1014	1262	29	114	6.4e-06	43.8	neg	A_vulgare_v1_wVulC_10000merge_100junction_cha/LYUU01002088.1:298663-299934	HOST
A_vulgare_v1_wVulC_10000merge_100junction_cha/LYUU01002088.1:297315-298589	KLT23124.1	99.765	425	1	0	297315	298589	1	425	0.0	832.0	neg	A_vulgare_v1_wVulC_10000merge_100junction_cha/LYUU01002088.1:297315-298589	EE
A_vulgare_v1_wVulC_10000merge_100junction_cha/LYUU01002088.1:297315-298589	RXG70761.1	24.695	328	206	12	324	1274	30	327	8.36e-10	57.9	neg	A_vulgare_v1_wVulC_10000merge_100junction_cha/LYUU01002088.1:297315-298589	HOST
A_vulgare_v1_wVulC_10000merge_100junction_cha/LYUU01002088.1:297315-298589	RXG70905.1	24.0	175	125	4	774	1274	60	234	4.71e-10	57.0	neg	A_vulgare_v1_wVulC_10000merge_100junction_cha/LYUU01002088.1:297315-298589	HOST
A_vulgare_v1_wVulC_10000merge_100junction_cha/LYUU01002088.1:297315-298589	RXG51208.1	30.769	104	67	3	942	1238	38	141	8.51e-06	43.5	neg	A_vulgare_v1_wVulC_10000merge_100junction_cha/LYUU01002088.1:297315-298589	HOST
A_vulgare_v1_wVulC_10000merge_100junction_cha/LYUU01002088.1:295683-296717	KLT23126.1	100.0	345	0	0	295683	296717	1	345	0.0	717.0	neg	A_vulgare_v1_wVulC_10000merge_100junction_cha/LYUU01002088.1:295683-296717	EE
A_vulgare_v1_wVulC_10000merge_100junction_cha/LYUU01002088.1:295683-296717	RXG60357.1	99.029	206	2	0	3	620	1	206	0.0	429.0	neg	A_vulgare_v1_wVulC_10000merge_100junction_cha/LYUU01002088.1:295683-296717	HOST
A_vulgare_v1_wVulC_10000merge_100junction_cha/LYUU01002088.1:294012-295073	KLT23127.1	100.0	354	0	0	294012	295073	1	354	0.0	742.0	pos	A_vulgare_v1_wVulC_10000merge_100junction_cha/LYUU01002088.1:294012-295073	EE
A_vulgare_v1_wVulC_10000merge_100junction_cha/LYUU01002088.1:294012-295073	RXG60358.1	100.0	332	0	0	66	1061	1	332	0.0	697.0	pos	A_vulgare_v1_wVulC_10000merge_100junction_cha/LYUU01002088.1:294012-295073	HOST
A_vulgare_v1_wVulC_10000merge_100junction_cha/LYUU01002088.1:291917-293521	KLT23129.1	99.626	535	2	0	291917	293521	1	535	0.0	1014.0	pos	A_vulgare_v1_wVulC_10000merge_100junction_cha/LYUU01002088.1:291917-293521	EE
A_vulgare_v1_wVulC_10000merge_100junction_cha/LYUU01002088.1:290926-291786	KLT23130.1	100.0	287	0	0	290926	291786	1	287	0.0	601.0	neg	A_vulgare_v1_wVulC_10000merge_100junction_cha/LYUU01002088.1:290926-291786	EE
A_vulgare_v1_wVulC_10000merge_100junction_cha/LYUU01002088.1:290341-290616	KLT21813.1	38.281	128	43	2	290341	290616	229	356	9.73e-12	71.4	pos	A_vulgare_v1_wVulC_10000merge_100junction_cha/LYUU01002088.1:290341-290616	EE
A_vulgare_v1_wVulC_10000merge_100junction_cha/LYUU01002088.1:289620-290249	KLT22382.1	70.476	210	62	0	289620	290249	384	593	0.0	323.0	pos	A_vulgare_v1_wVulC_10000merge_100junction_cha/LYUU01002088.1:289620-290249	EE
A_vulgare_v1_wVulC_10000merge_100junction_cha/LYUU01002088.1:288977-289636	KLT23164.1	27.511	229	134	8	288977	289636	1	206	7.84e-13	71.9	pos	A_vulgare_v1_wVulC_10000merge_100junction_cha/LYUU01002088.1:288977-289636	EE
A_vulgare_v1_wVulC_10000merge_100junction_cha/LYUU01002088.1:288497-289642	KLT23133.1	100.0	382	0	0	288497	289642	1	382	0.0	792.0	pos	A_vulgare_v1_wVulC_10000merge_100junction_cha/LYUU01002088.1:288497-289642	EE
A_vulgare_v1_wVulC_10000merge_100junction_cha/LYUU01002088.1:287509-288048	KLT22756.1	55.0	180	81	0	287509	288048	4	183	0.0	205.0	pos	A_vulgare_v1_wVulC_10000merge_100junction_cha/LYUU01002088.1:287509-288048	EE
A_vulgare_v1_wVulC_10000merge_100junction_cha/LYUU01002088.1:287365-288159	KLT23134.1	100.0	265	0	0	287365	288159	1	265	0.0	556.0	pos	A_vulgare_v1_wVulC_10000merge_100junction_cha/LYUU01002088.1:287365-288159	EE
A_vulgare_v1_wVulC_10000merge_100junction_cha/LYUU01002088.1:287018-287329	KLT22639.1	32.692	104	63	1	287018	287329	431	527	4.68e-10	68.3	pos	A_vulgare_v1_wVulC_10000merge_100junction_cha/LYUU01002088.1:287018-287329	EE
A_vulgare_v1_wVulC_10000merge_100junction_cha/LYUU01002088.1:283662-284522	KLT23334.1	99.652	287	1	0	283662	284522	1	287	0.0	587.0	pos	A_vulgare_v1_wVulC_10000merge_100junction_cha/LYUU01002088.1:283662-284522	EE
A_vulgare_v1_wVulC_10000merge_100junction_cha/LYUU01002088.1:282823-283662	KLT23333.1	99.286	280	2	0	282823	283662	1	280	0.0	564.0	pos	A_vulgare_v1_wVulC_10000merge_100junction_cha/LYUU01002088.1:282823-283662	EE
A_vulgare_v1_wVulC_10000merge_100junction_cha/LYUU01002088.1:280251-282734	KLT23332.1	99.758	828	2	0	280251	282734	1	828	0.0	1699.0	pos	A_vulgare_v1_wVulC_10000merge_100junction_cha/LYUU01002088.1:280251-282734	EE
A_vulgare_v1_wVulC_10000merge_100junction_cha/LYUU01002088.1:2796784-2797767	KLT22596.1	100.0	328	0	0	2796784	2797767	1	328	0.0	679.0	pos	A_vulgare_v1_wVulC_10000merge_100junction_cha/LYUU01002088.1:2796784-2797767	EE
A_vulgare_v1_wVulC_10000merge_100junction_cha/LYUU01002088.1:2794619-2795572	KLT22593.1	100.0	318	0	0	2794619	2795572	1	318	0.0	642.0	neg	A_vulgare_v1_wVulC_10000merge_100junction_cha/LYUU01002088.1:2794619-2795572	EE
A_vulgare_v1_wVulC_10000merge_100junction_cha/LYUU01002088.1:279270-280091	KLT23331.1	100.0	274	0	0	279270	280091	1	274	0.0	579.0	neg	A_vulgare_v1_wVulC_10000merge_100junction_cha/LYUU01002088.1:279270-280091	EE
A_vulgare_v1_wVulC_10000merge_100junction_cha/LYUU01002088.1:279270-280091	RXG62108.1	97.07	273	8	0	3	821	2	274	0.0	566.0	neg	A_vulgare_v1_wVulC_10000merge_100junction_cha/LYUU01002088.1:279270-280091	HOST
A_vulgare_v1_wVulC_10000merge_100junction_cha/LYUU01002088.1:2791286-2792854	KLT22589.1	100.0	523	0	0	2791286	2792854	1	523	0.0	996.0	pos	A_vulgare_v1_wVulC_10000merge_100junction_cha/LYUU01002088.1:2791286-2792854	EE
A_vulgare_v1_wVulC_10000merge_100junction_cha/LYUU01002088.1:2787739-2789547	KLT22587.1	100.0	603	0	0	2787739	2789547	1	603	0.0	1266.0	pos	A_vulgare_v1_wVulC_10000merge_100junction_cha/LYUU01002088.1:2787739-2789547	EE
A_vulgare_v1_wVulC_10000merge_100junction_cha/LYUU01002088.1:2787739-2789547	RXG72846.1	96.108	591	23	0	3	1775	2	592	0.0	1193.0	pos	A_vulgare_v1_wVulC_10000merge_100junction_cha/LYUU01002088.1:2787739-2789547	HOST
A_vulgare_v1_wVulC_10000merge_100junction_cha/LYUU01002088.1:2787739-2789547	RXG57298.1	24.213	508	290	15	117	1472	183	651	1.61e-25	107.0	pos	A_vulgare_v1_wVulC_10000merge_100junction_cha/LYUU01002088.1:2787739-2789547	HOST
A_vulgare_v1_wVulC_10000merge_100junction_cha/LYUU01002088.1:2787739-2789547	RXG52027.1	34.503	171	109	3	1284	1793	2	170	1.23e-25	100.0	pos	A_vulgare_v1_wVulC_10000merge_100junction_cha/LYUU01002088.1:2787739-2789547	HOST
A_vulgare_v1_wVulC_10000merge_100junction_cha/LYUU01002088.1:2786645-2787694	KLT22586.1	99.714	350	1	0	2786645	2787694	1	350	0.0	723.0	pos	A_vulgare_v1_wVulC_10000merge_100junction_cha/LYUU01002088.1:2786645-2787694	EE
A_vulgare_v1_wVulC_10000merge_100junction_cha/LYUU01002088.1:2781482-2782039	KLT21636.1	30.366	191	118	6	2781482	2782039	191	371	1.93e-13	77.3	neg	A_vulgare_v1_wVulC_10000merge_100junction_cha/LYUU01002088.1:2781482-2782039	EE
A_vulgare_v1_wVulC_10000merge_100junction_cha/LYUU01002088.1:2781353-2782450	KLT22583.1	100.0	366	0	0	2781353	2782450	1	366	0.0	725.0	neg	A_vulgare_v1_wVulC_10000merge_100junction_cha/LYUU01002088.1:2781353-2782450	EE
A_vulgare_v1_wVulC_10000merge_100junction_cha/LYUU01002088.1:2780006-2781037	RXG61367.1	75.51	343	78	3	3	1031	118	454	0.0	524.0	neg	A_vulgare_v1_wVulC_10000merge_100junction_cha/LYUU01002088.1:2780006-2781037	HOST
A_vulgare_v1_wVulC_10000merge_100junction_cha/LYUU01002088.1:2780006-2781037	RXG72845.1	97.521	121	3	0	669	1031	73	193	0.0	246.0	neg	A_vulgare_v1_wVulC_10000merge_100junction_cha/LYUU01002088.1:2780006-2781037	HOST
A_vulgare_v1_wVulC_10000merge_100junction_cha/LYUU01002088.1:2780006-2781037	KLT23215.1	27.042	355	236	9	2780006	2781037	93	435	1.14e-20	100.0	neg	A_vulgare_v1_wVulC_10000merge_100junction_cha/LYUU01002088.1:2780006-2781037	EE
A_vulgare_v1_wVulC_10000merge_100junction_cha/LYUU01002088.1:2779820-2781262	KLT22582.1	100.0	481	0	0	2779820	2781262	1	481	0.0	990.0	neg	A_vulgare_v1_wVulC_10000merge_100junction_cha/LYUU01002088.1:2779820-2781262	EE
A_vulgare_v1_wVulC_10000merge_100junction_cha/LYUU01002088.1:2779820-2781262	RXG61367.1	70.638	470	130	4	15	1424	51	512	0.0	674.0	neg	A_vulgare_v1_wVulC_10000merge_100junction_cha/LYUU01002088.1:2779820-2781262	HOST
A_vulgare_v1_wVulC_10000merge_100junction_cha/LYUU01002088.1:2779820-2781262	RXG72845.1	97.927	193	4	0	855	1433	1	193	0.0	390.0	neg	A_vulgare_v1_wVulC_10000merge_100junction_cha/LYUU01002088.1:2779820-2781262	HOST
A_vulgare_v1_wVulC_10000merge_100junction_cha/LYUU01002088.1:2779820-2781262	RXG58536.1	28.797	316	204	7	195	1094	218	528	4.89e-27	109.0	neg	A_vulgare_v1_wVulC_10000merge_100junction_cha/LYUU01002088.1:2779820-2781262	HOST
A_vulgare_v1_wVulC_10000merge_100junction_cha/LYUU01002088.1:277963-279186	KLT23330.1	100.0	408	0	0	277963	279186	1	408	0.0	844.0	neg	A_vulgare_v1_wVulC_10000merge_100junction_cha/LYUU01002088.1:277963-279186	EE
A_vulgare_v1_wVulC_10000merge_100junction_cha/LYUU01002088.1:277963-279186	RXG62108.1	97.321	112	3	0	795	1130	273	384	0.0	235.0	neg	A_vulgare_v1_wVulC_10000merge_100junction_cha/LYUU01002088.1:277963-279186	HOST
A_vulgare_v1_wVulC_10000merge_100junction_cha/LYUU01002088.1:2779079-2779222	KLT22058.1	70.833	48	14	0	2779079	2779222	35	82	1.24e-11	70.8	neg	A_vulgare_v1_wVulC_10000merge_100junction_cha/LYUU01002088.1:2779079-2779222	EE
A_vulgare_v1_wVulC_10000merge_100junction_cha/LYUU01002088.1:2777739-2778206	KLT22537.1	41.315	213	65	11	2777739	2778206	1	210	1.42e-24	85.1	neg	A_vulgare_v1_wVulC_10000merge_100junction_cha/LYUU01002088.1:2777739-2778206	EE
A_vulgare_v1_wVulC_10000merge_100junction_cha/LYUU01002088.1:2773627-2774796	KLT22571.1	100.0	390	0	0	2773627	2774796	1	390	0.0	812.0	pos	A_vulgare_v1_wVulC_10000merge_100junction_cha/LYUU01002088.1:2773627-2774796	EE
A_vulgare_v1_wVulC_10000merge_100junction_cha/LYUU01002088.1:2773627-2774796	RXG67450.1	61.68	381	145	1	9	1148	57	437	0.0	525.0	pos	A_vulgare_v1_wVulC_10000merge_100junction_cha/LYUU01002088.1:2773627-2774796	HOST
A_vulgare_v1_wVulC_10000merge_100junction_cha/LYUU01002088.1:2771820-2772845	KLT22569.1	100.0	342	0	0	2771820	2772845	1	342	0.0	706.0	neg	A_vulgare_v1_wVulC_10000merge_100junction_cha/LYUU01002088.1:2771820-2772845	EE
A_vulgare_v1_wVulC_10000merge_100junction_cha/LYUU01002088.1:2771396-2771665	KLT22450.1	50.538	93	42	2	2771396	2771665	32	123	7.85e-16	87.1	neg	A_vulgare_v1_wVulC_10000merge_100junction_cha/LYUU01002088.1:2771396-2771665	EE
A_vulgare_v1_wVulC_10000merge_100junction_cha/LYUU01002088.1:2770445-2771719	KLT22568.1	100.0	425	0	0	2770445	2771719	1	425	0.0	810.0	neg	A_vulgare_v1_wVulC_10000merge_100junction_cha/LYUU01002088.1:2770445-2771719	EE
A_vulgare_v1_wVulC_10000merge_100junction_cha/LYUU01002088.1:2767573-2769924	KLT22566.1	100.0	784	0	0	2767573	2769924	1	784	0.0	1625.0	neg	A_vulgare_v1_wVulC_10000merge_100junction_cha/LYUU01002088.1:2767573-2769924	EE
A_vulgare_v1_wVulC_10000merge_100junction_cha/LYUU01002088.1:2764800-2767589	KLT22565.1	100.0	930	0	0	2764800	2767589	1	930	0.0	1919.0	neg	A_vulgare_v1_wVulC_10000merge_100junction_cha/LYUU01002088.1:2764800-2767589	EE
A_vulgare_v1_wVulC_10000merge_100junction_cha/LYUU01002088.1:2761570-2762943	KLT22462.1	100.0	458	0	0	2761570	2762943	1	458	0.0	938.0	pos	A_vulgare_v1_wVulC_10000merge_100junction_cha/LYUU01002088.1:2761570-2762943	EE
A_vulgare_v1_wVulC_10000merge_100junction_cha/LYUU01002088.1:2761570-2762943	RXG68528.1	34.598	448	237	8	192	1370	131	577	0.0	230.0	pos	A_vulgare_v1_wVulC_10000merge_100junction_cha/LYUU01002088.1:2761570-2762943	HOST
A_vulgare_v1_wVulC_10000merge_100junction_cha/LYUU01002088.1:2756429-2757454	KLT22560.1	100.0	342	0	0	2756429	2757454	1	342	0.0	638.0	pos	A_vulgare_v1_wVulC_10000merge_100junction_cha/LYUU01002088.1:2756429-2757454	EE
A_vulgare_v1_wVulC_10000merge_100junction_cha/LYUU01002088.1:2754606-2755988	KLT22558.1	100.0	461	0	0	2754606	2755988	1	461	0.0	948.0	pos	A_vulgare_v1_wVulC_10000merge_100junction_cha/LYUU01002088.1:2754606-2755988	EE
A_vulgare_v1_wVulC_10000merge_100junction_cha/LYUU01002088.1:2754606-2755988	RXG55467.1	37.143	455	272	8	51	1379	55	507	0.0	281.0	pos	A_vulgare_v1_wVulC_10000merge_100junction_cha/LYUU01002088.1:2754606-2755988	HOST
A_vulgare_v1_wVulC_10000merge_100junction_cha/LYUU01002088.1:275295-276452	KLT23327.1	100.0	386	0	0	275295	276452	1	386	0.0	790.0	neg	A_vulgare_v1_wVulC_10000merge_100junction_cha/LYUU01002088.1:275295-276452	EE
A_vulgare_v1_wVulC_10000merge_100junction_cha/LYUU01002088.1:275295-276452	RXG72253.1	48.974	390	191	2	9	1157	41	429	0.0	357.0	neg	A_vulgare_v1_wVulC_10000merge_100junction_cha/LYUU01002088.1:275295-276452	HOST
A_vulgare_v1_wVulC_10000merge_100junction_cha/LYUU01002088.1:2751393-2751692	KLT23164.1	54.902	102	44	1	2751393	2751692	3	104	1.06e-31	127.0	neg	A_vulgare_v1_wVulC_10000merge_100junction_cha/LYUU01002088.1:2751393-2751692	EE
A_vulgare_v1_wVulC_10000merge_100junction_cha/LYUU01002088.1:2744788-2746161	KLT22462.1	100.0	458	0	0	2744788	2746161	1	458	0.0	938.0	neg	A_vulgare_v1_wVulC_10000merge_100junction_cha/LYUU01002088.1:2744788-2746161	EE
A_vulgare_v1_wVulC_10000merge_100junction_cha/LYUU01002088.1:2744788-2746161	RXG68528.1	34.598	448	237	8	3	1181	131	577	0.0	230.0	neg	A_vulgare_v1_wVulC_10000merge_100junction_cha/LYUU01002088.1:2744788-2746161	HOST
A_vulgare_v1_wVulC_10000merge_100junction_cha/LYUU01002088.1:274407-275288	KLT23326.1	100.0	294	0	0	274407	275288	1	294	0.0	593.0	neg	A_vulgare_v1_wVulC_10000merge_100junction_cha/LYUU01002088.1:274407-275288	EE
A_vulgare_v1_wVulC_10000merge_100junction_cha/LYUU01002088.1:274407-275288	RXG55330.1	71.134	194	55	1	291	869	46	239	0.0	293.0	neg	A_vulgare_v1_wVulC_10000merge_100junction_cha/LYUU01002088.1:274407-275288	HOST
A_vulgare_v1_wVulC_10000merge_100junction_cha/LYUU01002088.1:274407-275288	RXG72787.1	26.82	261	176	6	9	749	33	292	1.97e-17	79.0	neg	A_vulgare_v1_wVulC_10000merge_100junction_cha/LYUU01002088.1:274407-275288	HOST
A_vulgare_v1_wVulC_10000merge_100junction_cha/LYUU01002088.1:2742073-2742939	KLT23298.1	36.308	325	166	13	2742073	2742939	74	393	1.9999999999999998e-32	134.0	pos	A_vulgare_v1_wVulC_10000merge_100junction_cha/LYUU01002088.1:2742073-2742939	EE
A_vulgare_v1_wVulC_10000merge_100junction_cha/LYUU01002088.1:2741809-2743044	KLT22723.1	99.757	412	1	0	2741809	2743044	1	412	0.0	844.0	pos	A_vulgare_v1_wVulC_10000merge_100junction_cha/LYUU01002088.1:2741809-2743044	EE
A_vulgare_v1_wVulC_10000merge_100junction_cha/LYUU01002088.1:2739959-2741341	KLT22724.1	100.0	461	0	0	2739959	2741341	1	461	0.0	949.0	neg	A_vulgare_v1_wVulC_10000merge_100junction_cha/LYUU01002088.1:2739959-2741341	EE
A_vulgare_v1_wVulC_10000merge_100junction_cha/LYUU01002088.1:2739959-2741341	RXG73950.1	34.69	516	267	17	9	1373	29	535	0.0	266.0	neg	A_vulgare_v1_wVulC_10000merge_100junction_cha/LYUU01002088.1:2739959-2741341	HOST
A_vulgare_v1_wVulC_10000merge_100junction_cha/LYUU01002088.1:2739959-2741341	RXG73257.1	32.99	97	59	2	879	1154	27	122	2.02e-06	48.0	neg	A_vulgare_v1_wVulC_10000merge_100junction_cha/LYUU01002088.1:2739959-2741341	HOST
A_vulgare_v1_wVulC_10000merge_100junction_cha/LYUU01002088.1:2738643-2739338	KLT22800.1	100.0	232	0	0	2738643	2739338	1	232	0.0	485.0	neg	A_vulgare_v1_wVulC_10000merge_100junction_cha/LYUU01002088.1:2738643-2739338	EE
A_vulgare_v1_wVulC_10000merge_100junction_cha/LYUU01002088.1:2738345-2738632	KLT22427.1	97.917	96	2	0	2738345	2738632	233	328	0.0	196.0	neg	A_vulgare_v1_wVulC_10000merge_100junction_cha/LYUU01002088.1:2738345-2738632	EE
A_vulgare_v1_wVulC_10000merge_100junction_cha/LYUU01002088.1:2738063-2738632	KLT22001.1	99.474	190	1	0	2738063	2738632	233	422	0.0	386.0	neg	A_vulgare_v1_wVulC_10000merge_100junction_cha/LYUU01002088.1:2738063-2738632	EE
A_vulgare_v1_wVulC_10000merge_100junction_cha/LYUU01002088.1:2733461-2734729	KLT22731.1	100.0	423	0	0	2733461	2734729	1	423	0.0	854.0	neg	A_vulgare_v1_wVulC_10000merge_100junction_cha/LYUU01002088.1:2733461-2734729	EE
A_vulgare_v1_wVulC_10000merge_100junction_cha/LYUU01002088.1:2733461-2734729	RXG57414.1	29.817	436	286	8	6	1268	106	536	0.0	201.0	neg	A_vulgare_v1_wVulC_10000merge_100junction_cha/LYUU01002088.1:2733461-2734729	HOST
A_vulgare_v1_wVulC_10000merge_100junction_cha/LYUU01002088.1:2733461-2734729	RXG67447.1	32.231	121	81	1	885	1244	25	145	7.93e-12	64.6	neg	A_vulgare_v1_wVulC_10000merge_100junction_cha/LYUU01002088.1:2733461-2734729	HOST
A_vulgare_v1_wVulC_10000merge_100junction_cha/LYUU01002088.1:2733461-2734729	RXG50909.1	30.682	88	54	2	945	1196	143	227	1.99e-06	46.9	neg	A_vulgare_v1_wVulC_10000merge_100junction_cha/LYUU01002088.1:2733461-2734729	HOST
A_vulgare_v1_wVulC_10000merge_100junction_cha/LYUU01002088.1:2731672-2732868	KLT22616.1	99.749	399	1	0	2731672	2732868	1	399	0.0	810.0	pos	A_vulgare_v1_wVulC_10000merge_100junction_cha/LYUU01002088.1:2731672-2732868	EE
A_vulgare_v1_wVulC_10000merge_100junction_cha/LYUU01002088.1:2729865-2731073	KLT22733.1	100.0	403	0	0	2729865	2731073	1	403	0.0	848.0	pos	A_vulgare_v1_wVulC_10000merge_100junction_cha/LYUU01002088.1:2729865-2731073	EE
A_vulgare_v1_wVulC_10000merge_100junction_cha/LYUU01002088.1:2729865-2731073	RXG56200.1	39.437	71	43	0	42	254	35	105	5.5e-14	65.2	pos	A_vulgare_v1_wVulC_10000merge_100junction_cha/LYUU01002088.1:2729865-2731073	HOST
A_vulgare_v1_wVulC_10000merge_100junction_cha/LYUU01002088.1:2726199-2728511	KLT22736.1	100.0	771	0	0	2726199	2728511	1	771	0.0	1334.0	neg	A_vulgare_v1_wVulC_10000merge_100junction_cha/LYUU01002088.1:2726199-2728511	EE
A_vulgare_v1_wVulC_10000merge_100junction_cha/LYUU01002088.1:2723745-2724107	KLT21818.1	100.0	121	0	0	2723745	2724107	279	399	0.0	226.0	pos	A_vulgare_v1_wVulC_10000merge_100junction_cha/LYUU01002088.1:2723745-2724107	EE
A_vulgare_v1_wVulC_10000merge_100junction_cha/LYUU01002088.1:272322-273101	KLT23321.1	100.0	260	0	0	272322	273101	1	260	0.0	548.0	pos	A_vulgare_v1_wVulC_10000merge_100junction_cha/LYUU01002088.1:272322-273101	EE
A_vulgare_v1_wVulC_10000merge_100junction_cha/LYUU01002088.1:2721817-2722116	KLT22953.1	100.0	100	0	0	2721817	2722116	311	410	0.0	212.0	pos	A_vulgare_v1_wVulC_10000merge_100junction_cha/LYUU01002088.1:2721817-2722116	EE
A_vulgare_v1_wVulC_10000merge_100junction_cha/LYUU01002088.1:2721023-2721715	KLT22713.1	100.0	231	0	0	2721023	2721715	1	231	0.0	484.0	neg	A_vulgare_v1_wVulC_10000merge_100junction_cha/LYUU01002088.1:2721023-2721715	EE
A_vulgare_v1_wVulC_10000merge_100junction_cha/LYUU01002088.1:2719558-2720823	KLT22550.1	100.0	422	0	0	2719558	2720823	1	422	0.0	869.0	pos	A_vulgare_v1_wVulC_10000merge_100junction_cha/LYUU01002088.1:2719558-2720823	EE
A_vulgare_v1_wVulC_10000merge_100junction_cha/LYUU01002088.1:2717171-2717986	KLT22803.1	100.0	272	0	0	2717171	2717986	1	272	0.0	556.0	pos	A_vulgare_v1_wVulC_10000merge_100junction_cha/LYUU01002088.1:2717171-2717986	EE
A_vulgare_v1_wVulC_10000merge_100junction_cha/LYUU01002088.1:2714709-2715527	KLT22616.1	71.174	281	69	4	2714709	2715527	2	278	0.0	408.0	neg	A_vulgare_v1_wVulC_10000merge_100junction_cha/LYUU01002088.1:2714709-2715527	EE
A_vulgare_v1_wVulC_10000merge_100junction_cha/LYUU01002088.1:2714353-2714727	KLT22732.1	72.8	125	34	0	2714353	2714727	275	399	0.0	173.0	neg	A_vulgare_v1_wVulC_10000merge_100junction_cha/LYUU01002088.1:2714353-2714727	EE
A_vulgare_v1_wVulC_10000merge_100junction_cha/LYUU01002088.1:2714124-2714318	KLT22384.1	86.154	65	9	0	2714124	2714318	1	65	0.0	121.0	neg	A_vulgare_v1_wVulC_10000merge_100junction_cha/LYUU01002088.1:2714124-2714318	EE
A_vulgare_v1_wVulC_10000merge_100junction_cha/LYUU01002088.1:2713418-2714122	KLT22333.1	82.353	238	39	1	2713418	2714122	69	306	0.0	412.0	neg	A_vulgare_v1_wVulC_10000merge_100junction_cha/LYUU01002088.1:2713418-2714122	EE
A_vulgare_v1_wVulC_10000merge_100junction_cha/LYUU01002088.1:2711208-2712455	KLT22813.1	100.0	416	0	0	2711208	2712455	1	416	0.0	866.0	pos	A_vulgare_v1_wVulC_10000merge_100junction_cha/LYUU01002088.1:2711208-2712455	EE
A_vulgare_v1_wVulC_10000merge_100junction_cha/LYUU01002088.1:2711208-2712455	RXG67392.1	31.25	352	187	10	168	1157	3	321	1.16e-38	135.0	pos	A_vulgare_v1_wVulC_10000merge_100junction_cha/LYUU01002088.1:2711208-2712455	HOST
A_vulgare_v1_wVulC_10000merge_100junction_cha/LYUU01002088.1:2708758-2709954	KLT22818.1	99.749	399	1	0	2708758	2709954	1	399	0.0	810.0	neg	A_vulgare_v1_wVulC_10000merge_100junction_cha/LYUU01002088.1:2708758-2709954	EE
A_vulgare_v1_wVulC_10000merge_100junction_cha/LYUU01002088.1:2707338-2708123	KLT22820.1	100.0	262	0	0	2707338	2708123	1	262	0.0	550.0	neg	A_vulgare_v1_wVulC_10000merge_100junction_cha/LYUU01002088.1:2707338-2708123	EE
A_vulgare_v1_wVulC_10000merge_100junction_cha/LYUU01002088.1:2707338-2708123	RXG72836.1	30.508	177	115	6	24	533	470	645	7.47e-15	70.8	neg	A_vulgare_v1_wVulC_10000merge_100junction_cha/LYUU01002088.1:2707338-2708123	HOST
A_vulgare_v1_wVulC_10000merge_100junction_cha/LYUU01002088.1:2704355-2705803	KLT22824.1	100.0	483	0	0	2704355	2705803	1	483	0.0	942.0	neg	A_vulgare_v1_wVulC_10000merge_100junction_cha/LYUU01002088.1:2704355-2705803	EE
A_vulgare_v1_wVulC_10000merge_100junction_cha/LYUU01002088.1:270427-271662	KLT23319.1	100.0	412	0	0	270427	271662	1	412	0.0	843.0	neg	A_vulgare_v1_wVulC_10000merge_100junction_cha/LYUU01002088.1:270427-271662	EE
A_vulgare_v1_wVulC_10000merge_100junction_cha/LYUU01002088.1:2703191-2703370	KLT22826.1	98.333	60	1	0	2703191	2703370	275	334	0.0	123.0	pos	A_vulgare_v1_wVulC_10000merge_100junction_cha/LYUU01002088.1:2703191-2703370	EE
A_vulgare_v1_wVulC_10000merge_100junction_cha/LYUU01002088.1:2702350-2703201	KLT22826.1	96.127	284	5	1	2702350	2703201	1	278	0.0	550.0	pos	A_vulgare_v1_wVulC_10000merge_100junction_cha/LYUU01002088.1:2702350-2703201	EE
A_vulgare_v1_wVulC_10000merge_100junction_cha/LYUU01002088.1:2701169-2702047	KLT22827.1	100.0	293	0	0	2701169	2702047	1	293	0.0	597.0	pos	A_vulgare_v1_wVulC_10000merge_100junction_cha/LYUU01002088.1:2701169-2702047	EE
A_vulgare_v1_wVulC_10000merge_100junction_cha/LYUU01002088.1:2700430-2700867	KLT22960.1	36.025	161	88	2	2700430	2700867	9	169	2.37e-19	97.2	neg	A_vulgare_v1_wVulC_10000merge_100junction_cha/LYUU01002088.1:2700430-2700867	EE
A_vulgare_v1_wVulC_10000merge_100junction_cha/LYUU01002088.1:2700430-2700867	RXG70334.1	35.632	87	56	0	12	272	49	135	1.48e-14	66.9	neg	A_vulgare_v1_wVulC_10000merge_100junction_cha/LYUU01002088.1:2700430-2700867	HOST
A_vulgare_v1_wVulC_10000merge_100junction_cha/LYUU01002088.1:2700370-2700702	KLT22437.1	39.13	115	66	3	2700370	2700702	156	270	7.57e-12	74.7	neg	A_vulgare_v1_wVulC_10000merge_100junction_cha/LYUU01002088.1:2700370-2700702	EE
A_vulgare_v1_wVulC_10000merge_100junction_cha/LYUU01002088.1:2700370-2700702	RXG56846.1	37.383	107	67	0	3	323	1155	1261	1.51e-15	68.5	neg	A_vulgare_v1_wVulC_10000merge_100junction_cha/LYUU01002088.1:2700370-2700702	HOST
A_vulgare_v1_wVulC_10000merge_100junction_cha/LYUU01002088.1:2700370-2700702	RXG53170.1	42.466	73	42	0	111	329	318	390	3.06e-10	53.4	neg	A_vulgare_v1_wVulC_10000merge_100junction_cha/LYUU01002088.1:2700370-2700702	HOST
A_vulgare_v1_wVulC_10000merge_100junction_cha/LYUU01002088.1:2700232-2700888	KLT22437.1	36.255	251	125	6	2700232	2700888	1	248	1.74e-32	140.0	neg	A_vulgare_v1_wVulC_10000merge_100junction_cha/LYUU01002088.1:2700232-2700888	EE
A_vulgare_v1_wVulC_10000merge_100junction_cha/LYUU01002088.1:2700232-2700888	RXG69859.1	39.103	156	93	2	3	467	938	1092	8.420000000000001e-27	104.0	neg	A_vulgare_v1_wVulC_10000merge_100junction_cha/LYUU01002088.1:2700232-2700888	HOST
A_vulgare_v1_wVulC_10000merge_100junction_cha/LYUU01002088.1:2700232-2700888	RXG58644.1	35.345	116	75	0	117	464	389	504	1.33e-13	66.0	neg	A_vulgare_v1_wVulC_10000merge_100junction_cha/LYUU01002088.1:2700232-2700888	HOST
A_vulgare_v1_wVulC_10000merge_100junction_cha/LYUU01002088.1:2700232-2700888	RXG53170.1	43.056	72	41	0	252	467	318	389	2.89e-12	62.1	neg	A_vulgare_v1_wVulC_10000merge_100junction_cha/LYUU01002088.1:2700232-2700888	HOST
A_vulgare_v1_wVulC_10000merge_100junction_cha/LYUU01002088.1:2700142-2700720	RXG55009.1	34.302	172	113	0	6	521	248	419	1.6e-28	106.0	neg	A_vulgare_v1_wVulC_10000merge_100junction_cha/LYUU01002088.1:2700142-2700720	HOST
A_vulgare_v1_wVulC_10000merge_100junction_cha/LYUU01002088.1:2700142-2700720	KLT22030.1	34.021	194	123	3	2700142	2700720	786	975	2.42e-21	105.0	neg	A_vulgare_v1_wVulC_10000merge_100junction_cha/LYUU01002088.1:2700142-2700720	EE
A_vulgare_v1_wVulC_10000merge_100junction_cha/LYUU01002088.1:2700142-2700720	RXG71003.1	34.286	140	92	0	132	551	307	446	2.28e-17	75.6	neg	A_vulgare_v1_wVulC_10000merge_100junction_cha/LYUU01002088.1:2700142-2700720	HOST
A_vulgare_v1_wVulC_10000merge_100junction_cha/LYUU01002088.1:2700142-2700720	RXG58644.1	35.345	116	75	0	207	554	389	504	1.71e-13	64.9	neg	A_vulgare_v1_wVulC_10000merge_100junction_cha/LYUU01002088.1:2700142-2700720	HOST
A_vulgare_v1_wVulC_10000merge_100junction_cha/LYUU01002088.1:2700142-2700720	RXG53170.1	43.056	72	41	0	342	557	318	389	6.57e-12	60.4	neg	A_vulgare_v1_wVulC_10000merge_100junction_cha/LYUU01002088.1:2700142-2700720	HOST
A_vulgare_v1_wVulC_10000merge_100junction_cha/LYUU01002088.1:2700034-2700642	KLT22437.1	39.13	207	122	3	2700034	2700642	42	248	1.79e-30	134.0	neg	A_vulgare_v1_wVulC_10000merge_100junction_cha/LYUU01002088.1:2700034-2700642	EE
A_vulgare_v1_wVulC_10000merge_100junction_cha/LYUU01002088.1:2700034-2700642	RXG55009.1	36.634	202	128	0	3	608	255	456	8.020000000000001e-37	129.0	neg	A_vulgare_v1_wVulC_10000merge_100junction_cha/LYUU01002088.1:2700034-2700642	HOST
A_vulgare_v1_wVulC_10000merge_100junction_cha/LYUU01002088.1:2700034-2700642	RXG53170.1	41.228	114	65	1	153	494	278	389	8.42e-18	77.3	neg	A_vulgare_v1_wVulC_10000merge_100junction_cha/LYUU01002088.1:2700034-2700642	HOST
A_vulgare_v1_wVulC_10000merge_100junction_cha/LYUU01002088.1:2700034-2700642	RXG67907.1	36.752	117	72	1	255	599	104	220	6.91e-17	75.0	neg	A_vulgare_v1_wVulC_10000merge_100junction_cha/LYUU01002088.1:2700034-2700642	HOST
A_vulgare_v1_wVulC_10000merge_100junction_cha/LYUU01002088.1:2700034-2700642	RXG58644.1	37.895	95	59	0	315	599	410	504	1.6e-11	59.5	neg	A_vulgare_v1_wVulC_10000merge_100junction_cha/LYUU01002088.1:2700034-2700642	HOST
A_vulgare_v1_wVulC_10000merge_100junction_cha/LYUU01002088.1:2699998-2700693	KLT23340.1	37.5	248	139	2	2699998	2700693	90	337	2.87e-35	140.0	neg	A_vulgare_v1_wVulC_10000merge_100junction_cha/LYUU01002088.1:2699998-2700693	EE
A_vulgare_v1_wVulC_10000merge_100junction_cha/LYUU01002088.1:2699998-2700693	RXG55009.1	35.747	221	142	0	3	665	248	468	6.21e-40	138.0	neg	A_vulgare_v1_wVulC_10000merge_100junction_cha/LYUU01002088.1:2699998-2700693	HOST
A_vulgare_v1_wVulC_10000merge_100junction_cha/LYUU01002088.1:2699998-2700693	RXG55009.1	33.146	178	118	1	153	686	307	483	2.59e-25	98.9	neg	A_vulgare_v1_wVulC_10000merge_100junction_cha/LYUU01002088.1:2699998-2700693	HOST
A_vulgare_v1_wVulC_10000merge_100junction_cha/LYUU01002088.1:2699998-2700693	RXG67907.1	35.821	134	84	1	291	686	87	220	2.03e-19	82.9	neg	A_vulgare_v1_wVulC_10000merge_100junction_cha/LYUU01002088.1:2699998-2700693	HOST
A_vulgare_v1_wVulC_10000merge_100junction_cha/LYUU01002088.1:2699998-2700693	RXG58644.1	34.783	115	75	0	351	695	390	504	1.74e-12	63.2	neg	A_vulgare_v1_wVulC_10000merge_100junction_cha/LYUU01002088.1:2699998-2700693	HOST
A_vulgare_v1_wVulC_10000merge_100junction_cha/LYUU01002088.1:2699998-2700693	RXG62310.1	35.106	94	60	1	417	695	104	197	3.77e-08	48.9	neg	A_vulgare_v1_wVulC_10000merge_100junction_cha/LYUU01002088.1:2699998-2700693	HOST
A_vulgare_v1_wVulC_10000merge_100junction_cha/LYUU01002088.1:2699812-2700561	RXG55009.1	36.869	198	125	0	153	746	283	480	2.29e-35	126.0	neg	A_vulgare_v1_wVulC_10000merge_100junction_cha/LYUU01002088.1:2699812-2700561	HOST
A_vulgare_v1_wVulC_10000merge_100junction_cha/LYUU01002088.1:2699812-2700561	RXG51805.1	36.047	172	108	2	240	749	26	197	1.91e-25	95.6	neg	A_vulgare_v1_wVulC_10000merge_100junction_cha/LYUU01002088.1:2699812-2700561	HOST
A_vulgare_v1_wVulC_10000merge_100junction_cha/LYUU01002088.1:2699812-2700561	KLT22063.1	29.615	260	173	4	2699812	2700561	27	286	1.78e-16	85.7	neg	A_vulgare_v1_wVulC_10000merge_100junction_cha/LYUU01002088.1:2699812-2700561	EE
A_vulgare_v1_wVulC_10000merge_100junction_cha/LYUU01002088.1:2699812-2700561	RXG70334.1	30.38	237	140	8	90	737	348	580	5.37e-18	79.5	neg	A_vulgare_v1_wVulC_10000merge_100junction_cha/LYUU01002088.1:2699812-2700561	HOST
A_vulgare_v1_wVulC_10000merge_100junction_cha/LYUU01002088.1:2699812-2700561	RXG53170.1	41.228	114	65	1	375	716	278	389	2.18e-17	77.3	neg	A_vulgare_v1_wVulC_10000merge_100junction_cha/LYUU01002088.1:2699812-2700561	HOST
A_vulgare_v1_wVulC_10000merge_100junction_cha/LYUU01002088.1:2699812-2700561	RXG69859.1	40.86	93	55	0	468	746	1762	1854	2.89e-14	69.1	neg	A_vulgare_v1_wVulC_10000merge_100junction_cha/LYUU01002088.1:2699812-2700561	HOST
A_vulgare_v1_wVulC_10000merge_100junction_cha/LYUU01002088.1:2699812-2700561	RXG55106.1	31.646	79	54	0	501	737	667	745	1.6e-06	46.0	neg	A_vulgare_v1_wVulC_10000merge_100junction_cha/LYUU01002088.1:2699812-2700561	HOST
A_vulgare_v1_wVulC_10000merge_100junction_cha/LYUU01002088.1:2699737-2700771	RXG55009.1	35.622	233	150	0	228	926	248	480	1.2799999999999996e-40	143.0	neg	A_vulgare_v1_wVulC_10000merge_100junction_cha/LYUU01002088.1:2699737-2700771	HOST
A_vulgare_v1_wVulC_10000merge_100junction_cha/LYUU01002088.1:2699737-2700771	KLT22843.1	31.111	360	198	7	2699737	2700771	158	482	7.620000000000001e-35	141.0	neg	A_vulgare_v1_wVulC_10000merge_100junction_cha/LYUU01002088.1:2699737-2700771	EE
A_vulgare_v1_wVulC_10000merge_100junction_cha/LYUU01002088.1:2699737-2700771	RXG55009.1	34.848	198	129	0	354	947	274	471	4.84e-30	114.0	neg	A_vulgare_v1_wVulC_10000merge_100junction_cha/LYUU01002088.1:2699737-2700771	HOST
A_vulgare_v1_wVulC_10000merge_100junction_cha/LYUU01002088.1:2699737-2700771	RXG72823.1	35.379	277	143	10	189	941	483	749	2.4799999999999998e-28	111.0	neg	A_vulgare_v1_wVulC_10000merge_100junction_cha/LYUU01002088.1:2699737-2700771	HOST
A_vulgare_v1_wVulC_10000merge_100junction_cha/LYUU01002088.1:2699737-2700771	RXG56846.1	32.573	307	191	3	99	971	773	1079	2.47e-26	106.0	neg	A_vulgare_v1_wVulC_10000merge_100junction_cha/LYUU01002088.1:2699737-2700771	HOST
A_vulgare_v1_wVulC_10000merge_100junction_cha/LYUU01002088.1:2699737-2700771	RXG55009.1	33.679	193	126	2	414	992	293	483	2.4e-25	101.0	neg	A_vulgare_v1_wVulC_10000merge_100junction_cha/LYUU01002088.1:2699737-2700771	HOST
A_vulgare_v1_wVulC_10000merge_100junction_cha/LYUU01002088.1:2699737-2700771	RXG67907.1	35.821	134	84	1	552	947	87	220	4.94e-19	84.3	neg	A_vulgare_v1_wVulC_10000merge_100junction_cha/LYUU01002088.1:2699737-2700771	HOST
A_vulgare_v1_wVulC_10000merge_100junction_cha/LYUU01002088.1:2699737-2700771	RXG58644.1	35.345	116	75	0	612	959	389	504	2.86e-12	64.6	neg	A_vulgare_v1_wVulC_10000merge_100junction_cha/LYUU01002088.1:2699737-2700771	HOST
A_vulgare_v1_wVulC_10000merge_100junction_cha/LYUU01002088.1:2699737-2700771	RXG53170.1	43.056	72	41	0	747	962	318	389	7.12e-11	60.1	neg	A_vulgare_v1_wVulC_10000merge_100junction_cha/LYUU01002088.1:2699737-2700771	HOST
A_vulgare_v1_wVulC_10000merge_100junction_cha/LYUU01002088.1:2699638-2700888	KLT22828.1	100.0	417	0	0	2699638	2700888	1	417	0.0	824.0	neg	A_vulgare_v1_wVulC_10000merge_100junction_cha/LYUU01002088.1:2699638-2700888	EE
A_vulgare_v1_wVulC_10000merge_100junction_cha/LYUU01002088.1:2699638-2700888	RXG55009.1	35.622	233	150	0	327	1025	248	480	3.9e-40	143.0	neg	A_vulgare_v1_wVulC_10000merge_100junction_cha/LYUU01002088.1:2699638-2700888	HOST
A_vulgare_v1_wVulC_10000merge_100junction_cha/LYUU01002088.1:2699638-2700888	RXG55009.1	34.848	198	129	0	453	1046	274	471	1.1500000000000001e-29	115.0	neg	A_vulgare_v1_wVulC_10000merge_100junction_cha/LYUU01002088.1:2699638-2700888	HOST
A_vulgare_v1_wVulC_10000merge_100junction_cha/LYUU01002088.1:2699638-2700888	RXG72823.1	35.379	277	143	10	288	1040	483	749	9.19e-28	111.0	neg	A_vulgare_v1_wVulC_10000merge_100junction_cha/LYUU01002088.1:2699638-2700888	HOST
A_vulgare_v1_wVulC_10000merge_100junction_cha/LYUU01002088.1:2699638-2700888	RXG56846.1	32.566	304	189	3	198	1061	776	1079	4.92e-26	107.0	neg	A_vulgare_v1_wVulC_10000merge_100junction_cha/LYUU01002088.1:2699638-2700888	HOST
A_vulgare_v1_wVulC_10000merge_100junction_cha/LYUU01002088.1:2699638-2700888	RXG55009.1	33.679	193	126	2	513	1091	293	483	4.5e-25	102.0	neg	A_vulgare_v1_wVulC_10000merge_100junction_cha/LYUU01002088.1:2699638-2700888	HOST
A_vulgare_v1_wVulC_10000merge_100junction_cha/LYUU01002088.1:2699638-2700888	RXG67907.1	35.821	134	84	1	651	1046	87	220	1.47e-18	84.3	neg	A_vulgare_v1_wVulC_10000merge_100junction_cha/LYUU01002088.1:2699638-2700888	HOST
A_vulgare_v1_wVulC_10000merge_100junction_cha/LYUU01002088.1:2699638-2700888	RXG57524.1	24.929	353	250	4	6	1061	248	586	4.8e-16	77.5	neg	A_vulgare_v1_wVulC_10000merge_100junction_cha/LYUU01002088.1:2699638-2700888	HOST
A_vulgare_v1_wVulC_10000merge_100junction_cha/LYUU01002088.1:2699638-2700888	RXG58644.1	35.345	116	75	0	711	1058	389	504	2.6e-12	65.5	neg	A_vulgare_v1_wVulC_10000merge_100junction_cha/LYUU01002088.1:2699638-2700888	HOST
A_vulgare_v1_wVulC_10000merge_100junction_cha/LYUU01002088.1:2699638-2700888	RXG53170.1	43.056	72	41	0	846	1061	318	389	6.45e-11	61.2	neg	A_vulgare_v1_wVulC_10000merge_100junction_cha/LYUU01002088.1:2699638-2700888	HOST
A_vulgare_v1_wVulC_10000merge_100junction_cha/LYUU01002088.1:2698135-2698749	KLT22854.1	37.097	248	107	11	2698135	2698749	154	395	6.01e-26	118.0	neg	A_vulgare_v1_wVulC_10000merge_100junction_cha/LYUU01002088.1:2698135-2698749	EE
A_vulgare_v1_wVulC_10000merge_100junction_cha/LYUU01002088.1:2698135-2698749	RXG55144.1	36.066	183	97	7	45	542	422	601	3.2300000000000003e-27	104.0	neg	A_vulgare_v1_wVulC_10000merge_100junction_cha/LYUU01002088.1:2698135-2698749	HOST
A_vulgare_v1_wVulC_10000merge_100junction_cha/LYUU01002088.1:2698135-2698749	RXG58453.1	34.266	143	83	4	198	599	146	286	2.95e-16	71.9	neg	A_vulgare_v1_wVulC_10000merge_100junction_cha/LYUU01002088.1:2698135-2698749	HOST
A_vulgare_v1_wVulC_10000merge_100junction_cha/LYUU01002088.1:2698135-2698749	RXG58157.1	37.719	114	57	4	231	539	630	740	1.71e-13	65.5	neg	A_vulgare_v1_wVulC_10000merge_100junction_cha/LYUU01002088.1:2698135-2698749	HOST
A_vulgare_v1_wVulC_10000merge_100junction_cha/LYUU01002088.1:2698135-2698749	RXG72399.1	36.538	104	53	3	330	608	404	505	4.6e-11	58.4	neg	A_vulgare_v1_wVulC_10000merge_100junction_cha/LYUU01002088.1:2698135-2698749	HOST
A_vulgare_v1_wVulC_10000merge_100junction_cha/LYUU01002088.1:2697940-2699271	KLT22830.1	99.775	444	1	0	2697940	2699271	1	444	0.0	826.0	neg	A_vulgare_v1_wVulC_10000merge_100junction_cha/LYUU01002088.1:2697940-2699271	EE
A_vulgare_v1_wVulC_10000merge_100junction_cha/LYUU01002088.1:2697940-2699271	RXG55144.1	36.066	183	97	7	240	737	422	601	5.23e-26	106.0	neg	A_vulgare_v1_wVulC_10000merge_100junction_cha/LYUU01002088.1:2697940-2699271	HOST
A_vulgare_v1_wVulC_10000merge_100junction_cha/LYUU01002088.1:2697940-2699271	RXG58453.1	34.266	143	83	4	393	794	146	286	8.61e-15	71.6	neg	A_vulgare_v1_wVulC_10000merge_100junction_cha/LYUU01002088.1:2697940-2699271	HOST
A_vulgare_v1_wVulC_10000merge_100junction_cha/LYUU01002088.1:2697940-2699271	RXG58157.1	37.719	114	57	4	426	734	630	740	2.95e-12	66.0	neg	A_vulgare_v1_wVulC_10000merge_100junction_cha/LYUU01002088.1:2697940-2699271	HOST
A_vulgare_v1_wVulC_10000merge_100junction_cha/LYUU01002088.1:2697940-2699271	RXG72399.1	37.255	102	51	3	525	797	406	505	5.35e-10	58.7	neg	A_vulgare_v1_wVulC_10000merge_100junction_cha/LYUU01002088.1:2697940-2699271	HOST
A_vulgare_v1_wVulC_10000merge_100junction_cha/LYUU01002088.1:2694468-2697758	KLT22831.1	99.818	1097	2	0	2694468	2697758	1	1097	0.0	2276.0	neg	A_vulgare_v1_wVulC_10000merge_100junction_cha/LYUU01002088.1:2694468-2697758	EE
A_vulgare_v1_wVulC_10000merge_100junction_cha/LYUU01002088.1:2693197-2694396	KLT22832.1	99.751	401	0	1	2693197	2694396	1	401	0.0	824.0	neg	A_vulgare_v1_wVulC_10000merge_100junction_cha/LYUU01002088.1:2693197-2694396	EE
A_vulgare_v1_wVulC_10000merge_100junction_cha/LYUU01002088.1:2692206-2693054	KLT22833.1	100.0	283	0	0	2692206	2693054	1	283	0.0	583.0	neg	A_vulgare_v1_wVulC_10000merge_100junction_cha/LYUU01002088.1:2692206-2693054	EE
A_vulgare_v1_wVulC_10000merge_100junction_cha/LYUU01002088.1:2690131-2691879	KLT22834.1	100.0	583	0	0	2690131	2691879	1	583	0.0	1207.0	pos	A_vulgare_v1_wVulC_10000merge_100junction_cha/LYUU01002088.1:2690131-2691879	EE
A_vulgare_v1_wVulC_10000merge_100junction_cha/LYUU01002088.1:2688797-2689960	KLT22835.1	100.0	388	0	0	2688797	2689960	1	388	0.0	796.0	neg	A_vulgare_v1_wVulC_10000merge_100junction_cha/LYUU01002088.1:2688797-2689960	EE
A_vulgare_v1_wVulC_10000merge_100junction_cha/LYUU01002088.1:2688797-2689960	RXG56699.1	34.737	95	48	2	501	758	40	129	6.99e-13	62.6	neg	A_vulgare_v1_wVulC_10000merge_100junction_cha/LYUU01002088.1:2688797-2689960	HOST
A_vulgare_v1_wVulC_10000merge_100junction_cha/LYUU01002088.1:2687541-2688668	KLT22836.1	100.0	376	0	0	2687541	2688668	1	376	0.0	699.0	neg	A_vulgare_v1_wVulC_10000merge_100junction_cha/LYUU01002088.1:2687541-2688668	EE
A_vulgare_v1_wVulC_10000merge_100junction_cha/LYUU01002088.1:2687541-2688668	RXG55748.1	25.714	140	100	3	45	455	131	269	3.62e-06	45.8	neg	A_vulgare_v1_wVulC_10000merge_100junction_cha/LYUU01002088.1:2687541-2688668	HOST
A_vulgare_v1_wVulC_10000merge_100junction_cha/LYUU01002088.1:2684263-2684535	KLT22832.1	51.0	100	40	2	2684263	2684535	248	347	1.4900000000000001e-33	84.6	neg	A_vulgare_v1_wVulC_10000merge_100junction_cha/LYUU01002088.1:2684263-2684535	EE
A_vulgare_v1_wVulC_10000merge_100junction_cha/LYUU01002088.1:2684102-2684269	KLT22832.1	67.857	56	18	0	2684102	2684269	345	400	1.4900000000000001e-33	82.0	neg	A_vulgare_v1_wVulC_10000merge_100junction_cha/LYUU01002088.1:2684102-2684269	EE
A_vulgare_v1_wVulC_10000merge_100junction_cha/LYUU01002088.1:2682950-2683357	KLT22960.1	36.735	147	79	4	2682950	2683357	26	169	6.4e-19	96.1	neg	A_vulgare_v1_wVulC_10000merge_100junction_cha/LYUU01002088.1:2682950-2683357	EE
A_vulgare_v1_wVulC_10000merge_100junction_cha/LYUU01002088.1:2682950-2683357	RXG55009.1	39.326	89	54	0	3	269	368	456	2.86e-15	68.3	neg	A_vulgare_v1_wVulC_10000merge_100junction_cha/LYUU01002088.1:2682950-2683357	HOST
A_vulgare_v1_wVulC_10000merge_100junction_cha/LYUU01002088.1:2682950-2683357	RXG69236.1	39.062	64	36	1	117	308	221	281	1.98e-06	42.9	neg	A_vulgare_v1_wVulC_10000merge_100junction_cha/LYUU01002088.1:2682950-2683357	HOST
A_vulgare_v1_wVulC_10000merge_100junction_cha/LYUU01002088.1:2682800-2683219	RXG55009.1	40.0	135	81	0	9	413	337	471	1.1300000000000001e-29	108.0	neg	A_vulgare_v1_wVulC_10000merge_100junction_cha/LYUU01002088.1:2682800-2683219	HOST
A_vulgare_v1_wVulC_10000merge_100junction_cha/LYUU01002088.1:2682800-2683219	KLT22030.1	38.298	141	86	1	2682800	2683219	826	966	2.38e-17	93.0	neg	A_vulgare_v1_wVulC_10000merge_100junction_cha/LYUU01002088.1:2682800-2683219	EE
A_vulgare_v1_wVulC_10000merge_100junction_cha/LYUU01002088.1:2682800-2683219	RXG72823.1	38.462	104	64	0	108	419	478	581	7.67e-16	70.2	neg	A_vulgare_v1_wVulC_10000merge_100junction_cha/LYUU01002088.1:2682800-2683219	HOST
A_vulgare_v1_wVulC_10000merge_100junction_cha/LYUU01002088.1:2682800-2683219	RXG58833.1	40.278	72	43	0	204	419	136	207	9.59e-09	50.0	neg	A_vulgare_v1_wVulC_10000merge_100junction_cha/LYUU01002088.1:2682800-2683219	HOST
A_vulgare_v1_wVulC_10000merge_100junction_cha/LYUU01002088.1:2682761-2683285	KLT22437.1	41.341	179	98	3	2682761	2683285	37	212	8.53e-30	132.0	neg	A_vulgare_v1_wVulC_10000merge_100junction_cha/LYUU01002088.1:2682761-2683285	EE
A_vulgare_v1_wVulC_10000merge_100junction_cha/LYUU01002088.1:2682761-2683285	RXG55009.1	39.073	151	89	1	51	503	323	470	7.46e-29	107.0	neg	A_vulgare_v1_wVulC_10000merge_100junction_cha/LYUU01002088.1:2682761-2683285	HOST
A_vulgare_v1_wVulC_10000merge_100junction_cha/LYUU01002088.1:2682761-2683285	RXG71003.1	36.522	115	73	0	129	473	333	447	4.42e-18	77.0	neg	A_vulgare_v1_wVulC_10000merge_100junction_cha/LYUU01002088.1:2682761-2683285	HOST
A_vulgare_v1_wVulC_10000merge_100junction_cha/LYUU01002088.1:2682761-2683285	RXG53170.1	41.558	77	45	0	237	467	315	391	9.19e-12	59.5	neg	A_vulgare_v1_wVulC_10000merge_100junction_cha/LYUU01002088.1:2682761-2683285	HOST
A_vulgare_v1_wVulC_10000merge_100junction_cha/LYUU01002088.1:2682761-2683285	RXG69236.1	39.062	64	36	1	306	497	221	281	5.53e-06	42.7	neg	A_vulgare_v1_wVulC_10000merge_100junction_cha/LYUU01002088.1:2682761-2683285	HOST
A_vulgare_v1_wVulC_10000merge_100junction_cha/LYUU01002088.1:268269-269489	KLT23317.1	99.754	407	1	0	268269	269489	1	407	0.0	816.0	pos	A_vulgare_v1_wVulC_10000merge_100junction_cha/LYUU01002088.1:268269-269489	EE
A_vulgare_v1_wVulC_10000merge_100junction_cha/LYUU01002088.1:2682620-2683219	KLT23343.1	40.0	200	105	2	2682620	2683219	842	1026	2.08e-28	129.0	neg	A_vulgare_v1_wVulC_10000merge_100junction_cha/LYUU01002088.1:2682620-2683219	EE
A_vulgare_v1_wVulC_10000merge_100junction_cha/LYUU01002088.1:2682620-2683219	RXG55009.1	30.303	198	137	1	6	599	302	498	4.4300000000000005e-27	102.0	neg	A_vulgare_v1_wVulC_10000merge_100junction_cha/LYUU01002088.1:2682620-2683219	HOST
A_vulgare_v1_wVulC_10000merge_100junction_cha/LYUU01002088.1:2682620-2683219	RXG55009.1	33.987	153	101	0	141	599	269	421	4.54e-26	100.0	neg	A_vulgare_v1_wVulC_10000merge_100junction_cha/LYUU01002088.1:2682620-2683219	HOST
A_vulgare_v1_wVulC_10000merge_100junction_cha/LYUU01002088.1:2682620-2683219	RXG58144.1	37.391	115	72	0	249	593	33	147	6e-18	76.4	neg	A_vulgare_v1_wVulC_10000merge_100junction_cha/LYUU01002088.1:2682620-2683219	HOST
A_vulgare_v1_wVulC_10000merge_100junction_cha/LYUU01002088.1:2682620-2683219	RXG53170.1	41.892	74	43	0	378	599	318	391	5.3e-11	57.9	neg	A_vulgare_v1_wVulC_10000merge_100junction_cha/LYUU01002088.1:2682620-2683219	HOST
A_vulgare_v1_wVulC_10000merge_100junction_cha/LYUU01002088.1:2682533-2683261	KLT23340.1	35.246	244	154	2	2682533	2683261	11	251	1.9e-27	117.0	neg	A_vulgare_v1_wVulC_10000merge_100junction_cha/LYUU01002088.1:2682533-2683261	EE
A_vulgare_v1_wVulC_10000merge_100junction_cha/LYUU01002088.1:2682533-2683261	RXG71003.1	32.456	228	139	2	18	701	168	380	1.04e-28	107.0	neg	A_vulgare_v1_wVulC_10000merge_100junction_cha/LYUU01002088.1:2682533-2683261	HOST
A_vulgare_v1_wVulC_10000merge_100junction_cha/LYUU01002088.1:2682533-2683261	RXG71003.1	31.937	191	115	1	117	689	271	446	2.7e-24	95.8	neg	A_vulgare_v1_wVulC_10000merge_100junction_cha/LYUU01002088.1:2682533-2683261	HOST
A_vulgare_v1_wVulC_10000merge_100junction_cha/LYUU01002088.1:2682533-2683261	RXG57524.1	41.772	158	87	3	234	692	1430	1587	5.909999999999999e-23	94.1	neg	A_vulgare_v1_wVulC_10000merge_100junction_cha/LYUU01002088.1:2682533-2683261	HOST
A_vulgare_v1_wVulC_10000merge_100junction_cha/LYUU01002088.1:2682533-2683261	RXG58144.1	37.391	115	72	0	336	680	33	147	5.03e-18	77.5	neg	A_vulgare_v1_wVulC_10000merge_100junction_cha/LYUU01002088.1:2682533-2683261	HOST
A_vulgare_v1_wVulC_10000merge_100junction_cha/LYUU01002088.1:2682533-2683261	RXG53170.1	41.558	77	45	0	465	695	315	391	2.91e-11	59.5	neg	A_vulgare_v1_wVulC_10000merge_100junction_cha/LYUU01002088.1:2682533-2683261	HOST
A_vulgare_v1_wVulC_10000merge_100junction_cha/LYUU01002088.1:2682533-2683261	RXG69236.1	39.062	64	36	1	534	725	221	281	6.11e-06	43.8	neg	A_vulgare_v1_wVulC_10000merge_100junction_cha/LYUU01002088.1:2682533-2683261	HOST
A_vulgare_v1_wVulC_10000merge_100junction_cha/LYUU01002088.1:2682494-2683168	RXG55009.1	30.348	201	125	2	66	668	222	407	4.5e-25	98.1	neg	A_vulgare_v1_wVulC_10000merge_100junction_cha/LYUU01002088.1:2682494-2683168	HOST
A_vulgare_v1_wVulC_10000merge_100junction_cha/LYUU01002088.1:2682494-2683168	RXG55009.1	40.336	119	71	0	318	674	352	470	1.62e-23	93.9	neg	A_vulgare_v1_wVulC_10000merge_100junction_cha/LYUU01002088.1:2682494-2683168	HOST
A_vulgare_v1_wVulC_10000merge_100junction_cha/LYUU01002088.1:2682494-2683168	RXG71003.1	33.835	133	88	0	252	650	4	136	1.15e-22	91.1	neg	A_vulgare_v1_wVulC_10000merge_100junction_cha/LYUU01002088.1:2682494-2683168	HOST
A_vulgare_v1_wVulC_10000merge_100junction_cha/LYUU01002088.1:2682494-2683168	RXG55009.1	31.892	185	111	2	120	674	286	455	4.19e-22	89.9	neg	A_vulgare_v1_wVulC_10000merge_100junction_cha/LYUU01002088.1:2682494-2683168	HOST
A_vulgare_v1_wVulC_10000merge_100junction_cha/LYUU01002088.1:2682494-2683168	KLT22979.1	32.068	237	132	8	2682494	2683168	10	229	6.27e-15	82.0	neg	A_vulgare_v1_wVulC_10000merge_100junction_cha/LYUU01002088.1:2682494-2683168	EE
A_vulgare_v1_wVulC_10000merge_100junction_cha/LYUU01002088.1:2682494-2683168	RXG53170.1	40.0	90	54	0	405	674	302	391	2e-14	68.3	neg	A_vulgare_v1_wVulC_10000merge_100junction_cha/LYUU01002088.1:2682494-2683168	HOST
A_vulgare_v1_wVulC_10000merge_100junction_cha/LYUU01002088.1:2682311-2683285	KLT22828.1	31.389	360	197	8	2682311	2683285	40	384	1.58e-30	127.0	neg	A_vulgare_v1_wVulC_10000merge_100junction_cha/LYUU01002088.1:2682311-2683285	EE
A_vulgare_v1_wVulC_10000merge_100junction_cha/LYUU01002088.1:2682311-2683285	RXG71003.1	32.599	227	138	2	243	923	168	379	5.25e-27	105.0	neg	A_vulgare_v1_wVulC_10000merge_100junction_cha/LYUU01002088.1:2682311-2683285	HOST
A_vulgare_v1_wVulC_10000merge_100junction_cha/LYUU01002088.1:2682311-2683285	RXG55009.1	28.185	259	166	2	126	902	238	476	3.6e-26	103.0	neg	A_vulgare_v1_wVulC_10000merge_100junction_cha/LYUU01002088.1:2682311-2683285	HOST
A_vulgare_v1_wVulC_10000merge_100junction_cha/LYUU01002088.1:2682311-2683285	RXG55009.1	33.333	168	109	2	450	953	257	421	8.01e-25	100.0	neg	A_vulgare_v1_wVulC_10000merge_100junction_cha/LYUU01002088.1:2682311-2683285	HOST
A_vulgare_v1_wVulC_10000merge_100junction_cha/LYUU01002088.1:2682311-2683285	RXG71003.1	31.937	191	115	1	339	911	271	446	3.67e-23	94.7	neg	A_vulgare_v1_wVulC_10000merge_100junction_cha/LYUU01002088.1:2682311-2683285	HOST
A_vulgare_v1_wVulC_10000merge_100junction_cha/LYUU01002088.1:2682311-2683285	RXG58144.1	37.391	115	72	0	558	902	33	147	4.59e-17	76.7	neg	A_vulgare_v1_wVulC_10000merge_100junction_cha/LYUU01002088.1:2682311-2683285	HOST
A_vulgare_v1_wVulC_10000merge_100junction_cha/LYUU01002088.1:2682311-2683285	RXG57649.1	36.17	94	56	1	639	908	251	344	2.41e-11	61.8	neg	A_vulgare_v1_wVulC_10000merge_100junction_cha/LYUU01002088.1:2682311-2683285	HOST
A_vulgare_v1_wVulC_10000merge_100junction_cha/LYUU01002088.1:2682281-2683756	KLT22843.1	99.797	492	1	0	2682281	2683756	1	492	0.0	1000.0	neg	A_vulgare_v1_wVulC_10000merge_100junction_cha/LYUU01002088.1:2682281-2683756	EE
A_vulgare_v1_wVulC_10000merge_100junction_cha/LYUU01002088.1:2682281-2683756	RXG55009.1	29.464	224	154	2	276	938	302	524	2.38e-26	107.0	neg	A_vulgare_v1_wVulC_10000merge_100junction_cha/LYUU01002088.1:2682281-2683756	HOST
A_vulgare_v1_wVulC_10000merge_100junction_cha/LYUU01002088.1:2682281-2683756	RXG55009.1	31.336	217	131	4	333	983	257	455	4.41e-24	100.0	neg	A_vulgare_v1_wVulC_10000merge_100junction_cha/LYUU01002088.1:2682281-2683756	HOST
A_vulgare_v1_wVulC_10000merge_100junction_cha/LYUU01002088.1:2682281-2683756	RXG71205.1	31.641	256	170	2	171	938	708	958	9.78e-23	98.9	neg	A_vulgare_v1_wVulC_10000merge_100junction_cha/LYUU01002088.1:2682281-2683756	HOST
A_vulgare_v1_wVulC_10000merge_100junction_cha/LYUU01002088.1:2682281-2683756	RXG57524.1	41.25	160	89	3	480	944	1430	1589	2.5600000000000007e-21	94.7	neg	A_vulgare_v1_wVulC_10000merge_100junction_cha/LYUU01002088.1:2682281-2683756	HOST
A_vulgare_v1_wVulC_10000merge_100junction_cha/LYUU01002088.1:2682281-2683756	RXG71003.1	35.461	141	91	0	510	932	307	447	1.3600000000000001e-21	93.0	neg	A_vulgare_v1_wVulC_10000merge_100junction_cha/LYUU01002088.1:2682281-2683756	HOST
A_vulgare_v1_wVulC_10000merge_100junction_cha/LYUU01002088.1:2682281-2683756	RXG53170.1	38.095	105	65	0	618	932	287	391	1.39e-15	75.9	neg	A_vulgare_v1_wVulC_10000merge_100junction_cha/LYUU01002088.1:2682281-2683756	HOST
A_vulgare_v1_wVulC_10000merge_100junction_cha/LYUU01002088.1:2682281-2683756	RXG53170.1	41.558	77	45	0	717	947	315	391	1.94e-10	60.4	neg	A_vulgare_v1_wVulC_10000merge_100junction_cha/LYUU01002088.1:2682281-2683756	HOST
A_vulgare_v1_wVulC_10000merge_100junction_cha/LYUU01002088.1:2681427-2682227	KLT22844.1	100.0	267	0	0	2681427	2682227	1	267	0.0	551.0	neg	A_vulgare_v1_wVulC_10000merge_100junction_cha/LYUU01002088.1:2681427-2682227	EE
A_vulgare_v1_wVulC_10000merge_100junction_cha/LYUU01002088.1:2679758-2680618	KLT22848.1	99.652	287	1	0	2679758	2680618	1	287	0.0	600.0	pos	A_vulgare_v1_wVulC_10000merge_100junction_cha/LYUU01002088.1:2679758-2680618	EE
A_vulgare_v1_wVulC_10000merge_100junction_cha/LYUU01002088.1:2679758-2680618	RXG51237.1	43.75	96	54	0	552	839	1	96	3.28e-27	98.4	pos	A_vulgare_v1_wVulC_10000merge_100junction_cha/LYUU01002088.1:2679758-2680618	HOST
A_vulgare_v1_wVulC_10000merge_100junction_cha/LYUU01002088.1:2675836-2677794	KLT22853.1	100.0	653	0	0	2675836	2677794	1	653	0.0	1379.0	neg	A_vulgare_v1_wVulC_10000merge_100junction_cha/LYUU01002088.1:2675836-2677794	EE
A_vulgare_v1_wVulC_10000merge_100junction_cha/LYUU01002088.1:2675836-2677794	RXG73959.1	28.342	561	361	13	270	1943	15	537	0.0	188.0	neg	A_vulgare_v1_wVulC_10000merge_100junction_cha/LYUU01002088.1:2675836-2677794	HOST
A_vulgare_v1_wVulC_10000merge_100junction_cha/LYUU01002088.1:2675153-2675461	KLT23350.1	46.602	103	55	0	2675153	2675461	190	292	2.38e-21	98.4	pos	A_vulgare_v1_wVulC_10000merge_100junction_cha/LYUU01002088.1:2675153-2675461	EE
A_vulgare_v1_wVulC_10000merge_100junction_cha/LYUU01002088.1:2674994-2675467	KLT21622.1	45.342	161	78	3	2674994	2675467	584	737	2.5100000000000004e-27	123.0	pos	A_vulgare_v1_wVulC_10000merge_100junction_cha/LYUU01002088.1:2674994-2675467	EE
A_vulgare_v1_wVulC_10000merge_100junction_cha/LYUU01002088.1:2673926-2674810	KLT22960.1	51.171	299	132	6	2673926	2674810	306	594	0.0	280.0	pos	A_vulgare_v1_wVulC_10000merge_100junction_cha/LYUU01002088.1:2673926-2674810	EE
A_vulgare_v1_wVulC_10000merge_100junction_cha/LYUU01002088.1:2673926-2674810	RXG55144.1	43.612	227	122	3	51	731	384	604	0.0	182.0	pos	A_vulgare_v1_wVulC_10000merge_100junction_cha/LYUU01002088.1:2673926-2674810	HOST
A_vulgare_v1_wVulC_10000merge_100junction_cha/LYUU01002088.1:2673926-2674810	RXG64438.1	42.703	185	95	4	195	722	257	439	1.14e-37	136.0	pos	A_vulgare_v1_wVulC_10000merge_100junction_cha/LYUU01002088.1:2673926-2674810	HOST
A_vulgare_v1_wVulC_10000merge_100junction_cha/LYUU01002088.1:2673926-2674810	RXG52934.1	41.935	93	50	1	459	737	1	89	1.78e-19	82.3	pos	A_vulgare_v1_wVulC_10000merge_100junction_cha/LYUU01002088.1:2673926-2674810	HOST
A_vulgare_v1_wVulC_10000merge_100junction_cha/LYUU01002088.1:2673926-2674810	RXG67508.1	32.919	161	93	4	255	722	256	406	1.51e-15	73.6	pos	A_vulgare_v1_wVulC_10000merge_100junction_cha/LYUU01002088.1:2673926-2674810	HOST
A_vulgare_v1_wVulC_10000merge_100junction_cha/LYUU01002088.1:2673926-2674810	RXG51515.1	36.8	125	71	2	345	719	20	136	5.66e-14	66.9	pos	A_vulgare_v1_wVulC_10000merge_100junction_cha/LYUU01002088.1:2673926-2674810	HOST
A_vulgare_v1_wVulC_10000merge_100junction_cha/LYUU01002088.1:2673614-2673913	KLT23301.1	52.0	100	44	2	2673614	2673913	159	254	7.61e-13	78.1	pos	A_vulgare_v1_wVulC_10000merge_100junction_cha/LYUU01002088.1:2673614-2673913	EE
A_vulgare_v1_wVulC_10000merge_100junction_cha/LYUU01002088.1:2673518-2675467	KLT22854.1	100.0	650	0	0	2673518	2675467	1	650	0.0	1315.0	pos	A_vulgare_v1_wVulC_10000merge_100junction_cha/LYUU01002088.1:2673518-2675467	EE
A_vulgare_v1_wVulC_10000merge_100junction_cha/LYUU01002088.1:2673518-2675467	RXG55144.1	43.612	227	122	3	459	1139	384	604	0.0	183.0	pos	A_vulgare_v1_wVulC_10000merge_100junction_cha/LYUU01002088.1:2673518-2675467	HOST
A_vulgare_v1_wVulC_10000merge_100junction_cha/LYUU01002088.1:2673518-2675467	RXG64438.1	42.703	185	95	4	603	1130	257	439	7.41e-35	135.0	pos	A_vulgare_v1_wVulC_10000merge_100junction_cha/LYUU01002088.1:2673518-2675467	HOST
A_vulgare_v1_wVulC_10000merge_100junction_cha/LYUU01002088.1:2673518-2675467	RXG72013.1	38.86	193	105	5	570	1142	121	302	3.9e-32	122.0	pos	A_vulgare_v1_wVulC_10000merge_100junction_cha/LYUU01002088.1:2673518-2675467	HOST
A_vulgare_v1_wVulC_10000merge_100junction_cha/LYUU01002088.1:2673518-2675467	RXG52934.1	41.935	93	50	1	867	1145	1	89	1.53e-18	83.5	pos	A_vulgare_v1_wVulC_10000merge_100junction_cha/LYUU01002088.1:2673518-2675467	HOST
A_vulgare_v1_wVulC_10000merge_100junction_cha/LYUU01002088.1:2673518-2675467	RXG51515.1	36.8	125	71	2	753	1127	20	136	4.33e-13	67.1	pos	A_vulgare_v1_wVulC_10000merge_100junction_cha/LYUU01002088.1:2673518-2675467	HOST
A_vulgare_v1_wVulC_10000merge_100junction_cha/LYUU01002088.1:2673422-2673889	KLT23301.1	45.513	156	74	3	2673422	2673889	6	150	6.890000000000001e-21	104.0	pos	A_vulgare_v1_wVulC_10000merge_100junction_cha/LYUU01002088.1:2673422-2673889	EE
A_vulgare_v1_wVulC_10000merge_100junction_cha/LYUU01002088.1:2672315-2673232	KLT22855.1	100.0	306	0	0	2672315	2673232	1	306	0.0	624.0	neg	A_vulgare_v1_wVulC_10000merge_100junction_cha/LYUU01002088.1:2672315-2673232	EE
A_vulgare_v1_wVulC_10000merge_100junction_cha/LYUU01002088.1:2672315-2673232	RXG66302.1	37.5	176	97	3	33	539	1	170	9.25e-34	117.0	neg	A_vulgare_v1_wVulC_10000merge_100junction_cha/LYUU01002088.1:2672315-2673232	HOST
A_vulgare_v1_wVulC_10000merge_100junction_cha/LYUU01002088.1:267186-268067	KLT23316.1	100.0	294	0	0	267186	268067	1	294	0.0	611.0	neg	A_vulgare_v1_wVulC_10000merge_100junction_cha/LYUU01002088.1:267186-268067	EE
A_vulgare_v1_wVulC_10000merge_100junction_cha/LYUU01002088.1:267186-268067	RXG70990.1	36.391	327	157	6	3	878	60	370	0.0	182.0	neg	A_vulgare_v1_wVulC_10000merge_100junction_cha/LYUU01002088.1:267186-268067	HOST
A_vulgare_v1_wVulC_10000merge_100junction_cha/LYUU01002088.1:2670596-2671924	KLT22857.1	99.774	443	1	0	2670596	2671924	1	443	0.0	904.0	pos	A_vulgare_v1_wVulC_10000merge_100junction_cha/LYUU01002088.1:2670596-2671924	EE
A_vulgare_v1_wVulC_10000merge_100junction_cha/LYUU01002088.1:2668542-2670206	KLT22858.1	99.82	555	1	0	2668542	2670206	1	555	0.0	1145.0	pos	A_vulgare_v1_wVulC_10000merge_100junction_cha/LYUU01002088.1:2668542-2670206	EE
A_vulgare_v1_wVulC_10000merge_100junction_cha/LYUU01002088.1:2667293-2668402	KLT22859.1	100.0	370	0	0	2667293	2668402	1	370	0.0	717.0	pos	A_vulgare_v1_wVulC_10000merge_100junction_cha/LYUU01002088.1:2667293-2668402	EE
A_vulgare_v1_wVulC_10000merge_100junction_cha/LYUU01002088.1:2667293-2668402	RXG61862.1	35.457	361	209	7	6	1055	99	446	0.0	199.0	pos	A_vulgare_v1_wVulC_10000merge_100junction_cha/LYUU01002088.1:2667293-2668402	HOST
A_vulgare_v1_wVulC_10000merge_100junction_cha/LYUU01002088.1:2667293-2668402	RXG62174.1	23.718	156	104	5	546	995	150	296	1.54e-08	52.8	pos	A_vulgare_v1_wVulC_10000merge_100junction_cha/LYUU01002088.1:2667293-2668402	HOST
A_vulgare_v1_wVulC_10000merge_100junction_cha/LYUU01002088.1:2663829-2664041	KLT23179.1	40.476	84	37	4	2663829	2664041	242	325	3.59e-08	62.4	pos	A_vulgare_v1_wVulC_10000merge_100junction_cha/LYUU01002088.1:2663829-2664041	EE
A_vulgare_v1_wVulC_10000merge_100junction_cha/LYUU01002088.1:2663661-2663954	KLT22475.1	31.731	104	62	2	2663661	2663954	208	308	7.96e-06	53.9	pos	A_vulgare_v1_wVulC_10000merge_100junction_cha/LYUU01002088.1:2663661-2663954	EE
A_vulgare_v1_wVulC_10000merge_100junction_cha/LYUU01002088.1:2663385-2666363	KLT22861.1	100.0	993	0	0	2663385	2666363	1	993	0.0	2057.0	pos	A_vulgare_v1_wVulC_10000merge_100junction_cha/LYUU01002088.1:2663385-2666363	EE
A_vulgare_v1_wVulC_10000merge_100junction_cha/LYUU01002088.1:2660689-2663277	KLT22862.1	100.0	863	0	0	2660689	2663277	1	863	0.0	1779.0	neg	A_vulgare_v1_wVulC_10000merge_100junction_cha/LYUU01002088.1:2660689-2663277	EE
A_vulgare_v1_wVulC_10000merge_100junction_cha/LYUU01002088.1:2660370-2660699	KLT22855.1	59.483	116	41	2	2660370	2660699	1	116	9.55e-30	122.0	pos	A_vulgare_v1_wVulC_10000merge_100junction_cha/LYUU01002088.1:2660370-2660699	EE
A_vulgare_v1_wVulC_10000merge_100junction_cha/LYUU01002088.1:2659332-2659685	KLT23172.1	34.711	121	73	2	2659332	2659685	111	228	5.32e-14	81.5	neg	A_vulgare_v1_wVulC_10000merge_100junction_cha/LYUU01002088.1:2659332-2659685	EE
A_vulgare_v1_wVulC_10000merge_100junction_cha/LYUU01002088.1:2657529-2659967	KLT22864.1	99.877	813	1	0	2657529	2659967	1	813	0.0	1610.0	neg	A_vulgare_v1_wVulC_10000merge_100junction_cha/LYUU01002088.1:2657529-2659967	EE
A_vulgare_v1_wVulC_10000merge_100junction_cha/LYUU01002088.1:2655998-2657380	KLT22865.1	100.0	461	0	0	2655998	2657380	1	461	0.0	953.0	neg	A_vulgare_v1_wVulC_10000merge_100junction_cha/LYUU01002088.1:2655998-2657380	EE
A_vulgare_v1_wVulC_10000merge_100junction_cha/LYUU01002088.1:2655998-2657380	RXG58177.1	61.588	466	138	6	6	1382	47	478	0.0	553.0	neg	A_vulgare_v1_wVulC_10000merge_100junction_cha/LYUU01002088.1:2655998-2657380	HOST
A_vulgare_v1_wVulC_10000merge_100junction_cha/LYUU01002088.1:2655307-2655465	KLT22982.1	88.679	53	6	0	2655307	2655465	553	605	7.8e-19	96.1	neg	A_vulgare_v1_wVulC_10000merge_100junction_cha/LYUU01002088.1:2655307-2655465	EE
A_vulgare_v1_wVulC_10000merge_100junction_cha/LYUU01002088.1:2653473-2654696	KLT22868.1	100.0	408	0	0	2653473	2654696	1	408	0.0	846.0	neg	A_vulgare_v1_wVulC_10000merge_100junction_cha/LYUU01002088.1:2653473-2654696	EE
A_vulgare_v1_wVulC_10000merge_100junction_cha/LYUU01002088.1:2653473-2654696	RXG53114.1	28.75	320	190	7	135	1004	22	333	1.2899999999999999e-38	137.0	neg	A_vulgare_v1_wVulC_10000merge_100junction_cha/LYUU01002088.1:2653473-2654696	HOST
A_vulgare_v1_wVulC_10000merge_100junction_cha/LYUU01002088.1:2653473-2654696	RXG59479.1	30.882	136	93	1	441	848	141	275	1.47e-19	84.0	neg	A_vulgare_v1_wVulC_10000merge_100junction_cha/LYUU01002088.1:2653473-2654696	HOST
A_vulgare_v1_wVulC_10000merge_100junction_cha/LYUU01002088.1:2652495-2653466	KLT22869.1	99.691	324	1	0	2652495	2653466	1	324	0.0	666.0	neg	A_vulgare_v1_wVulC_10000merge_100junction_cha/LYUU01002088.1:2652495-2653466	EE
A_vulgare_v1_wVulC_10000merge_100junction_cha/LYUU01002088.1:2649773-2651392	KLT22871.1	100.0	540	0	0	2649773	2651392	1	540	0.0	1092.0	pos	A_vulgare_v1_wVulC_10000merge_100junction_cha/LYUU01002088.1:2649773-2651392	EE
A_vulgare_v1_wVulC_10000merge_100junction_cha/LYUU01002088.1:2649773-2651392	RXG55732.1	45.205	511	270	7	75	1601	47	549	0.0	419.0	pos	A_vulgare_v1_wVulC_10000merge_100junction_cha/LYUU01002088.1:2649773-2651392	HOST
A_vulgare_v1_wVulC_10000merge_100junction_cha/LYUU01002088.1:2648473-2649267	KLT22873.1	100.0	265	0	0	2648473	2649267	1	265	0.0	546.0	neg	A_vulgare_v1_wVulC_10000merge_100junction_cha/LYUU01002088.1:2648473-2649267	EE
A_vulgare_v1_wVulC_10000merge_100junction_cha/LYUU01002088.1:2648473-2649267	RXG73302.1	26.587	252	144	7	3	668	1	241	6.16e-19	79.2	neg	A_vulgare_v1_wVulC_10000merge_100junction_cha/LYUU01002088.1:2648473-2649267	HOST
A_vulgare_v1_wVulC_10000merge_100junction_cha/LYUU01002088.1:2645357-2646325	KLT22878.1	100.0	323	0	0	2645357	2646325	1	323	0.0	671.0	pos	A_vulgare_v1_wVulC_10000merge_100junction_cha/LYUU01002088.1:2645357-2646325	EE
A_vulgare_v1_wVulC_10000merge_100junction_cha/LYUU01002088.1:2645357-2646325	RXG54120.1	40.909	330	174	9	9	959	3	324	0.0	240.0	pos	A_vulgare_v1_wVulC_10000merge_100junction_cha/LYUU01002088.1:2645357-2646325	HOST
A_vulgare_v1_wVulC_10000merge_100junction_cha/LYUU01002088.1:2640509-2642620	KLT22882.1	100.0	704	0	0	2640509	2642620	1	704	0.0	1397.0	neg	A_vulgare_v1_wVulC_10000merge_100junction_cha/LYUU01002088.1:2640509-2642620	EE
A_vulgare_v1_wVulC_10000merge_100junction_cha/LYUU01002088.1:2639353-2640510	KLT22883.1	100.0	386	0	0	2639353	2640510	1	386	0.0	774.0	pos	A_vulgare_v1_wVulC_10000merge_100junction_cha/LYUU01002088.1:2639353-2640510	EE
A_vulgare_v1_wVulC_10000merge_100junction_cha/LYUU01002088.1:2639353-2640510	RXG73393.1	34.4	375	228	8	57	1139	22	392	0.0	172.0	pos	A_vulgare_v1_wVulC_10000merge_100junction_cha/LYUU01002088.1:2639353-2640510	HOST
A_vulgare_v1_wVulC_10000merge_100junction_cha/LYUU01002088.1:2637766-2638911	KLT22884.1	99.215	382	3	0	2637766	2638911	1	382	0.0	790.0	pos	A_vulgare_v1_wVulC_10000merge_100junction_cha/LYUU01002088.1:2637766-2638911	EE
A_vulgare_v1_wVulC_10000merge_100junction_cha/LYUU01002088.1:2637307-2637645	RXG53133.1	56.757	111	47	1	6	338	25	134	5.95e-40	132.0	neg	A_vulgare_v1_wVulC_10000merge_100junction_cha/LYUU01002088.1:2637307-2637645	HOST
A_vulgare_v1_wVulC_10000merge_100junction_cha/LYUU01002088.1:2637307-2637645	KLT23049.1	34.513	113	55	4	2637307	2637645	163	256	6.42e-08	59.5	neg	A_vulgare_v1_wVulC_10000merge_100junction_cha/LYUU01002088.1:2637307-2637645	EE
A_vulgare_v1_wVulC_10000merge_100junction_cha/LYUU01002088.1:2636569-2637660	KLT22885.1	100.0	364	0	0	2636569	2637660	1	364	0.0	755.0	neg	A_vulgare_v1_wVulC_10000merge_100junction_cha/LYUU01002088.1:2636569-2637660	EE
A_vulgare_v1_wVulC_10000merge_100junction_cha/LYUU01002088.1:2636569-2637660	RXG53133.1	41.192	369	207	7	3	1088	21	386	0.0	270.0	neg	A_vulgare_v1_wVulC_10000merge_100junction_cha/LYUU01002088.1:2636569-2637660	HOST
A_vulgare_v1_wVulC_10000merge_100junction_cha/LYUU01002088.1:2636569-2637660	ACY44698.1	36.17	282	171	6	159	983	1	280	0.0	161.0	neg	A_vulgare_v1_wVulC_10000merge_100junction_cha/LYUU01002088.1:2636569-2637660	HOST
A_vulgare_v1_wVulC_10000merge_100junction_cha/LYUU01002088.1:2636569-2637660	RXG73549.1	38.0	100	45	2	777	1076	599	681	1.55e-13	68.8	neg	A_vulgare_v1_wVulC_10000merge_100junction_cha/LYUU01002088.1:2636569-2637660	HOST
A_vulgare_v1_wVulC_10000merge_100junction_cha/LYUU01002088.1:2636569-2637660	RXG67178.1	37.778	90	39	2	807	1076	193	265	3.29e-12	64.0	neg	A_vulgare_v1_wVulC_10000merge_100junction_cha/LYUU01002088.1:2636569-2637660	HOST
A_vulgare_v1_wVulC_10000merge_100junction_cha/LYUU01002088.1:2636431-2636529	KLT22888.1	75.758	33	8	0	2636431	2636529	3	35	2.93e-06	55.9	pos	A_vulgare_v1_wVulC_10000merge_100junction_cha/LYUU01002088.1:2636431-2636529	EE
A_vulgare_v1_wVulC_10000merge_100junction_cha/LYUU01002088.1:2635095-2636447	KLT22886.1	100.0	451	0	0	2635095	2636447	1	451	0.0	900.0	pos	A_vulgare_v1_wVulC_10000merge_100junction_cha/LYUU01002088.1:2635095-2636447	EE
A_vulgare_v1_wVulC_10000merge_100junction_cha/LYUU01002088.1:2634038-2634949	KLT22887.1	100.0	304	0	0	2634038	2634949	1	304	0.0	607.0	pos	A_vulgare_v1_wVulC_10000merge_100junction_cha/LYUU01002088.1:2634038-2634949	EE
A_vulgare_v1_wVulC_10000merge_100junction_cha/LYUU01002088.1:2632468-2633997	KLT22888.1	99.804	510	1	0	2632468	2633997	1	510	0.0	1032.0	neg	A_vulgare_v1_wVulC_10000merge_100junction_cha/LYUU01002088.1:2632468-2633997	EE
A_vulgare_v1_wVulC_10000merge_100junction_cha/LYUU01002088.1:2630733-2631998	KLT22889.1	100.0	422	0	0	2630733	2631998	1	422	0.0	869.0	pos	A_vulgare_v1_wVulC_10000merge_100junction_cha/LYUU01002088.1:2630733-2631998	EE
A_vulgare_v1_wVulC_10000merge_100junction_cha/LYUU01002088.1:2628028-2630016	KLT22890.1	100.0	663	0	0	2628028	2630016	1	663	0.0	1367.0	pos	A_vulgare_v1_wVulC_10000merge_100junction_cha/LYUU01002088.1:2628028-2630016	EE
A_vulgare_v1_wVulC_10000merge_100junction_cha/LYUU01002088.1:2626971-2627789	KLT22891.1	100.0	273	0	0	2626971	2627789	1	273	0.0	561.0	pos	A_vulgare_v1_wVulC_10000merge_100junction_cha/LYUU01002088.1:2626971-2627789	EE
A_vulgare_v1_wVulC_10000merge_100junction_cha/LYUU01002088.1:2626890-2627774	KLT22690.1	41.234	308	163	4	2626890	2627774	63	365	0.0	233.0	pos	A_vulgare_v1_wVulC_10000merge_100junction_cha/LYUU01002088.1:2626890-2627774	EE
A_vulgare_v1_wVulC_10000merge_100junction_cha/LYUU01002088.1:2624416-2626020	KLT22894.1	100.0	535	0	0	2624416	2626020	1	535	0.0	1116.0	pos	A_vulgare_v1_wVulC_10000merge_100junction_cha/LYUU01002088.1:2624416-2626020	EE
A_vulgare_v1_wVulC_10000merge_100junction_cha/LYUU01002088.1:2624416-2626020	RXG68490.1	36.755	302	179	6	720	1589	7	308	0.0	203.0	pos	A_vulgare_v1_wVulC_10000merge_100junction_cha/LYUU01002088.1:2624416-2626020	HOST
A_vulgare_v1_wVulC_10000merge_100junction_cha/LYUU01002088.1:2620006-2620455	KLT22616.1	61.25	160	48	5	2620006	2620455	171	326	0.0	174.0	neg	A_vulgare_v1_wVulC_10000merge_100junction_cha/LYUU01002088.1:2620006-2620455	EE
A_vulgare_v1_wVulC_10000merge_100junction_cha/LYUU01002088.1:2619812-2620003	KLT22501.1	89.062	64	7	0	2619812	2620003	327	390	0.0	118.0	neg	A_vulgare_v1_wVulC_10000merge_100junction_cha/LYUU01002088.1:2619812-2620003	EE
A_vulgare_v1_wVulC_10000merge_100junction_cha/LYUU01002088.1:2619785-2620003	KLT21944.1	90.411	73	7	0	2619785	2620003	327	399	0.0	136.0	neg	A_vulgare_v1_wVulC_10000merge_100junction_cha/LYUU01002088.1:2619785-2620003	EE
A_vulgare_v1_wVulC_10000merge_100junction_cha/LYUU01002088.1:2618125-2619102	KLT22904.1	100.0	326	0	0	2618125	2619102	1	326	0.0	616.0	neg	A_vulgare_v1_wVulC_10000merge_100junction_cha/LYUU01002088.1:2618125-2619102	EE
A_vulgare_v1_wVulC_10000merge_100junction_cha/LYUU01002088.1:2616332-2616439	KLT23179.1	65.854	41	8	3	2616332	2616439	250	289	7.14e-07	58.1	neg	A_vulgare_v1_wVulC_10000merge_100junction_cha/LYUU01002088.1:2616332-2616439	EE
A_vulgare_v1_wVulC_10000merge_100junction_cha/LYUU01002088.1:2615453-2616631	KLT22907.1	100.0	393	0	0	2615453	2616631	1	393	0.0	794.0	neg	A_vulgare_v1_wVulC_10000merge_100junction_cha/LYUU01002088.1:2615453-2616631	EE
A_vulgare_v1_wVulC_10000merge_100junction_cha/LYUU01002088.1:2614606-2615466	KLT22908.1	99.652	287	1	0	2614606	2615466	1	287	0.0	558.0	neg	A_vulgare_v1_wVulC_10000merge_100junction_cha/LYUU01002088.1:2614606-2615466	EE
A_vulgare_v1_wVulC_10000merge_100junction_cha/LYUU01002088.1:2613120-2613404	KLT22828.1	41.0	100	54	2	2613120	2613404	130	229	2.95e-12	73.6	pos	A_vulgare_v1_wVulC_10000merge_100junction_cha/LYUU01002088.1:2613120-2613404	EE
A_vulgare_v1_wVulC_10000merge_100junction_cha/LYUU01002088.1:2613120-2613404	RXG55009.1	42.045	88	47	1	6	257	370	457	2.01e-15	67.4	pos	A_vulgare_v1_wVulC_10000merge_100junction_cha/LYUU01002088.1:2613120-2613404	HOST
A_vulgare_v1_wVulC_10000merge_100junction_cha/LYUU01002088.1:2612991-2613335	RXG55009.1	41.304	92	54	0	69	344	348	439	4.05e-16	70.2	pos	A_vulgare_v1_wVulC_10000merge_100junction_cha/LYUU01002088.1:2612991-2613335	HOST
A_vulgare_v1_wVulC_10000merge_100junction_cha/LYUU01002088.1:2612991-2613335	KLT22609.1	33.846	130	71	3	2612991	2613335	487	616	3.21e-08	62.6	pos	A_vulgare_v1_wVulC_10000merge_100junction_cha/LYUU01002088.1:2612991-2613335	EE
A_vulgare_v1_wVulC_10000merge_100junction_cha/LYUU01002088.1:2612991-2613335	RXG61136.1	39.726	73	43	1	129	344	731	803	8.43e-12	57.9	pos	A_vulgare_v1_wVulC_10000merge_100junction_cha/LYUU01002088.1:2612991-2613335	HOST
A_vulgare_v1_wVulC_10000merge_100junction_cha/LYUU01002088.1:2612991-2613335	RXG74067.1	43.75	48	27	0	201	344	177	224	3.75e-10	51.9	pos	A_vulgare_v1_wVulC_10000merge_100junction_cha/LYUU01002088.1:2612991-2613335	HOST
A_vulgare_v1_wVulC_10000merge_100junction_cha/LYUU01002088.1:2612361-2613809	KLT22909.1	99.793	483	1	0	2612361	2613809	1	483	0.0	994.0	pos	A_vulgare_v1_wVulC_10000merge_100junction_cha/LYUU01002088.1:2612361-2613809	EE
A_vulgare_v1_wVulC_10000merge_100junction_cha/LYUU01002088.1:2612361-2613809	RXG55009.1	38.182	110	64	1	699	1016	348	457	1.08e-13	70.2	pos	A_vulgare_v1_wVulC_10000merge_100junction_cha/LYUU01002088.1:2612361-2613809	HOST
A_vulgare_v1_wVulC_10000merge_100junction_cha/LYUU01002088.1:2612361-2613809	RXG69859.1	34.951	103	62	2	717	1013	1024	1125	5.87e-11	62.9	pos	A_vulgare_v1_wVulC_10000merge_100junction_cha/LYUU01002088.1:2612361-2613809	HOST
A_vulgare_v1_wVulC_10000merge_100junction_cha/LYUU01002088.1:2612361-2613809	RXG74067.1	43.103	58	33	0	831	1004	177	234	3.84e-11	60.1	pos	A_vulgare_v1_wVulC_10000merge_100junction_cha/LYUU01002088.1:2612361-2613809	HOST
A_vulgare_v1_wVulC_10000merge_100junction_cha/LYUU01002088.1:2612361-2613809	RXG55009.1	27.219	169	101	5	555	1016	263	424	5.02e-08	53.1	pos	A_vulgare_v1_wVulC_10000merge_100junction_cha/LYUU01002088.1:2612361-2613809	HOST
A_vulgare_v1_wVulC_10000merge_100junction_cha/LYUU01002088.1:2611092-2612279	KLT22910.1	99.495	396	2	0	2611092	2612279	1	396	0.0	712.0	pos	A_vulgare_v1_wVulC_10000merge_100junction_cha/LYUU01002088.1:2611092-2612279	EE
A_vulgare_v1_wVulC_10000merge_100junction_cha/LYUU01002088.1:2611092-2612279	RXG54055.1	25.444	169	120	4	171	668	201	366	1.61e-06	47.7	pos	A_vulgare_v1_wVulC_10000merge_100junction_cha/LYUU01002088.1:2611092-2612279	HOST
A_vulgare_v1_wVulC_10000merge_100junction_cha/LYUU01002088.1:2608598-2609701	KLT22912.1	100.0	368	0	0	2608598	2609701	1	368	0.0	766.0	neg	A_vulgare_v1_wVulC_10000merge_100junction_cha/LYUU01002088.1:2608598-2609701	EE
A_vulgare_v1_wVulC_10000merge_100junction_cha/LYUU01002088.1:2608133-2608252	KLT23179.1	72.5	40	11	0	2608133	2608252	253	292	2.74e-09	65.7	neg	A_vulgare_v1_wVulC_10000merge_100junction_cha/LYUU01002088.1:2608133-2608252	EE
A_vulgare_v1_wVulC_10000merge_100junction_cha/LYUU01002088.1:2606531-2607859	KLT22915.1	100.0	443	0	0	2606531	2607859	1	443	0.0	857.0	pos	A_vulgare_v1_wVulC_10000merge_100junction_cha/LYUU01002088.1:2606531-2607859	EE
A_vulgare_v1_wVulC_10000merge_100junction_cha/LYUU01002088.1:2604594-2605730	KLT22917.1	100.0	379	0	0	2604594	2605730	1	379	0.0	795.0	pos	A_vulgare_v1_wVulC_10000merge_100junction_cha/LYUU01002088.1:2604594-2605730	EE
A_vulgare_v1_wVulC_10000merge_100junction_cha/LYUU01002088.1:2600132-2601277	KLT22924.1	99.476	382	2	0	2600132	2601277	1	382	0.0	625.0	pos	A_vulgare_v1_wVulC_10000merge_100junction_cha/LYUU01002088.1:2600132-2601277	EE
A_vulgare_v1_wVulC_10000merge_100junction_cha/LYUU01002088.1:2597412-2597696	KLT22333.1	47.368	95	50	0	2597412	2597696	237	331	9.09e-19	91.9	pos	A_vulgare_v1_wVulC_10000merge_100junction_cha/LYUU01002088.1:2597412-2597696	EE
A_vulgare_v1_wVulC_10000merge_100junction_cha/LYUU01002088.1:2597243-2597443	KLT22384.1	26.866	67	49	0	2597243	2597443	178	244	6.95e-31	35.1	pos	A_vulgare_v1_wVulC_10000merge_100junction_cha/LYUU01002088.1:2597243-2597443	EE
A_vulgare_v1_wVulC_10000merge_100junction_cha/LYUU01002088.1:2596755-2597171	KLT22384.1	42.361	144	78	2	2596755	2597171	7	150	6.95e-31	122.0	pos	A_vulgare_v1_wVulC_10000merge_100junction_cha/LYUU01002088.1:2596755-2597171	EE
A_vulgare_v1_wVulC_10000merge_100junction_cha/LYUU01002088.1:2595274-2595456	KLT21830.1	90.164	61	6	0	2595274	2595456	399	459	2.76e-25	113.0	pos	A_vulgare_v1_wVulC_10000merge_100junction_cha/LYUU01002088.1:2595274-2595456	EE
A_vulgare_v1_wVulC_10000merge_100junction_cha/LYUU01002088.1:2593860-2594195	KLT23164.1	45.536	112	61	0	2593860	2594195	145	256	3.52e-34	102.0	pos	A_vulgare_v1_wVulC_10000merge_100junction_cha/LYUU01002088.1:2593860-2594195	EE
A_vulgare_v1_wVulC_10000merge_100junction_cha/LYUU01002088.1:2593733-2593855	KLT23164.1	58.537	41	17	0	2593733	2593855	100	140	3.52e-34	66.0	pos	A_vulgare_v1_wVulC_10000merge_100junction_cha/LYUU01002088.1:2593733-2593855	EE
A_vulgare_v1_wVulC_10000merge_100junction_cha/LYUU01002088.1:2593014-2593262	KLT23051.1	38.372	86	38	5	2593014	2593262	4	77	5.77e-06	53.6	pos	A_vulgare_v1_wVulC_10000merge_100junction_cha/LYUU01002088.1:2593014-2593262	EE
A_vulgare_v1_wVulC_10000merge_100junction_cha/LYUU01002088.1:2591554-2591856	KLT23164.1	55.34	103	44	1	2591554	2591856	3	105	1.07e-32	130.0	pos	A_vulgare_v1_wVulC_10000merge_100junction_cha/LYUU01002088.1:2591554-2591856	EE
A_vulgare_v1_wVulC_10000merge_100junction_cha/LYUU01002088.1:2591494-2591856	KLT23133.1	39.516	124	68	3	2591494	2591856	143	262	2.88e-16	85.1	pos	A_vulgare_v1_wVulC_10000merge_100junction_cha/LYUU01002088.1:2591494-2591856	EE
A_vulgare_v1_wVulC_10000merge_100junction_cha/LYUU01002088.1:259042-259401	KLT22854.1	50.0	124	58	2	259042	259401	1	124	2.8e-20	100.0	neg	A_vulgare_v1_wVulC_10000merge_100junction_cha/LYUU01002088.1:259042-259401	EE
A_vulgare_v1_wVulC_10000merge_100junction_cha/LYUU01002088.1:2590176-2590619	KLT22333.1	33.333	162	92	4	2590176	2590619	178	337	4.08e-20	69.1	pos	A_vulgare_v1_wVulC_10000merge_100junction_cha/LYUU01002088.1:2590176-2590619	EE
A_vulgare_v1_wVulC_10000merge_100junction_cha/LYUU01002088.1:2589926-2590105	KLT22333.1	43.333	60	31	1	2589926	2590105	94	150	4.08e-20	52.2	pos	A_vulgare_v1_wVulC_10000merge_100junction_cha/LYUU01002088.1:2589926-2590105	EE
A_vulgare_v1_wVulC_10000merge_100junction_cha/LYUU01002088.1:258826-259149	KLT22854.1	47.788	113	54	3	258826	259149	12	124	5.38e-11	71.4	neg	A_vulgare_v1_wVulC_10000merge_100junction_cha/LYUU01002088.1:258826-259149	EE
A_vulgare_v1_wVulC_10000merge_100junction_cha/LYUU01002088.1:258826-259149	RXG71577.1	43.75	80	45	0	84	323	303	382	2.51e-09	50.5	neg	A_vulgare_v1_wVulC_10000merge_100junction_cha/LYUU01002088.1:258826-259149	HOST
A_vulgare_v1_wVulC_10000merge_100junction_cha/LYUU01002088.1:2588041-2589111	KLT22131.1	100.0	357	0	0	2588041	2589111	1	357	0.0	705.0	neg	A_vulgare_v1_wVulC_10000merge_100junction_cha/LYUU01002088.1:2588041-2589111	EE
A_vulgare_v1_wVulC_10000merge_100junction_cha/LYUU01002088.1:258664-259491	KLT23301.1	88.406	276	32	0	258664	259491	1	276	0.0	472.0	neg	A_vulgare_v1_wVulC_10000merge_100junction_cha/LYUU01002088.1:258664-259491	EE
A_vulgare_v1_wVulC_10000merge_100junction_cha/LYUU01002088.1:258664-259491	RXG53685.1	31.466	232	150	4	6	674	18	249	1.72e-13	67.1	neg	A_vulgare_v1_wVulC_10000merge_100junction_cha/LYUU01002088.1:258664-259491	HOST
A_vulgare_v1_wVulC_10000merge_100junction_cha/LYUU01002088.1:258664-259491	RXG71577.1	40.367	109	65	0	246	572	274	382	1.91e-10	58.1	neg	A_vulgare_v1_wVulC_10000merge_100junction_cha/LYUU01002088.1:258664-259491	HOST
A_vulgare_v1_wVulC_10000merge_100junction_cha/LYUU01002088.1:258664-259491	RXG71577.1	40.367	109	65	0	102	428	274	382	1.27e-09	55.9	neg	A_vulgare_v1_wVulC_10000merge_100junction_cha/LYUU01002088.1:258664-259491	HOST
A_vulgare_v1_wVulC_10000merge_100junction_cha/LYUU01002088.1:258664-259491	RXG70795.1	35.227	88	55	2	333	590	351	438	3.23e-06	45.5	neg	A_vulgare_v1_wVulC_10000merge_100junction_cha/LYUU01002088.1:258664-259491	HOST
A_vulgare_v1_wVulC_10000merge_100junction_cha/LYUU01002088.1:2582355-2583143	KLT22122.1	28.571	273	158	7	2582355	2583143	597	842	5.67e-20	101.0	pos	A_vulgare_v1_wVulC_10000merge_100junction_cha/LYUU01002088.1:2582355-2583143	EE
A_vulgare_v1_wVulC_10000merge_100junction_cha/LYUU01002088.1:2582289-2583038	KLT22121.1	25.692	253	169	6	2582289	2583038	458	694	2.75e-16	88.8	pos	A_vulgare_v1_wVulC_10000merge_100junction_cha/LYUU01002088.1:2582289-2583038	EE
A_vulgare_v1_wVulC_10000merge_100junction_cha/LYUU01002088.1:2581299-2584517	KLT22123.1	100.0	1073	0	0	2581299	2584517	1	1073	0.0	2243.0	pos	A_vulgare_v1_wVulC_10000merge_100junction_cha/LYUU01002088.1:2581299-2584517	EE
A_vulgare_v1_wVulC_10000merge_100junction_cha/LYUU01002088.1:2580365-2580673	KLT22120.1	33.981	103	67	1	2580365	2580673	573	674	1.84e-08	63.8	pos	A_vulgare_v1_wVulC_10000merge_100junction_cha/LYUU01002088.1:2580365-2580673	EE
A_vulgare_v1_wVulC_10000merge_100junction_cha/LYUU01002088.1:2580113-2580799	KLT22123.1	27.843	255	149	7	2580113	2580799	368	613	6.23e-16	88.2	pos	A_vulgare_v1_wVulC_10000merge_100junction_cha/LYUU01002088.1:2580113-2580799	EE
A_vulgare_v1_wVulC_10000merge_100junction_cha/LYUU01002088.1:2579543-2581072	KLT22121.1	26.742	531	314	18	2579543	2581072	310	786	1.64e-42	170.0	pos	A_vulgare_v1_wVulC_10000merge_100junction_cha/LYUU01002088.1:2579543-2581072	EE
A_vulgare_v1_wVulC_10000merge_100junction_cha/LYUU01002088.1:2578280-2581204	KLT22122.1	99.897	975	1	0	2578280	2581204	1	975	0.0	1983.0	pos	A_vulgare_v1_wVulC_10000merge_100junction_cha/LYUU01002088.1:2578280-2581204	EE
A_vulgare_v1_wVulC_10000merge_100junction_cha/LYUU01002088.1:2577567-2577917	KLT22120.1	31.148	122	77	3	2577567	2577917	556	675	1.61e-07	60.7	pos	A_vulgare_v1_wVulC_10000merge_100junction_cha/LYUU01002088.1:2577567-2577917	EE
A_vulgare_v1_wVulC_10000merge_100junction_cha/LYUU01002088.1:2577240-2577950	KLT22123.1	25.692	253	169	6	2577240	2577950	331	580	6.16e-11	71.9	pos	A_vulgare_v1_wVulC_10000merge_100junction_cha/LYUU01002088.1:2577240-2577950	EE
A_vulgare_v1_wVulC_10000merge_100junction_cha/LYUU01002088.1:2576796-2578223	KLT22122.1	26.415	530	315	17	2576796	2578223	422	930	1.84e-41	169.0	pos	A_vulgare_v1_wVulC_10000merge_100junction_cha/LYUU01002088.1:2576796-2578223	EE
A_vulgare_v1_wVulC_10000merge_100junction_cha/LYUU01002088.1:2575869-2578277	KLT22121.1	100.0	803	0	0	2575869	2578277	1	803	0.0	1670.0	pos	A_vulgare_v1_wVulC_10000merge_100junction_cha/LYUU01002088.1:2575869-2578277	EE
A_vulgare_v1_wVulC_10000merge_100junction_cha/LYUU01002088.1:2574988-2575386	KLT22122.1	33.577	137	86	3	2574988	2575386	663	798	5.93e-10	68.5	pos	A_vulgare_v1_wVulC_10000merge_100junction_cha/LYUU01002088.1:2574988-2575386	EE
A_vulgare_v1_wVulC_10000merge_100junction_cha/LYUU01002088.1:2573365-2575848	KLT22120.1	99.879	828	1	0	2573365	2575848	1	828	0.0	1637.0	pos	A_vulgare_v1_wVulC_10000merge_100junction_cha/LYUU01002088.1:2573365-2575848	EE
A_vulgare_v1_wVulC_10000merge_100junction_cha/LYUU01002088.1:257101-258876	KLT23158.1	69.444	612	163	5	257101	258876	40	647	0.0	807.0	neg	A_vulgare_v1_wVulC_10000merge_100junction_cha/LYUU01002088.1:257101-258876	EE
A_vulgare_v1_wVulC_10000merge_100junction_cha/LYUU01002088.1:2570967-2573369	KLT22119.1	100.0	801	0	0	2570967	2573369	1	801	0.0	1672.0	pos	A_vulgare_v1_wVulC_10000merge_100junction_cha/LYUU01002088.1:2570967-2573369	EE
A_vulgare_v1_wVulC_10000merge_100junction_cha/LYUU01002088.1:2568315-2569889	KLT22117.1	99.81	525	1	0	2568315	2569889	1	525	0.0	1097.0	neg	A_vulgare_v1_wVulC_10000merge_100junction_cha/LYUU01002088.1:2568315-2569889	EE
A_vulgare_v1_wVulC_10000merge_100junction_cha/LYUU01002088.1:2568315-2569889	RXG56361.1	98.556	277	4	0	3	833	252	528	0.0	573.0	neg	A_vulgare_v1_wVulC_10000merge_100junction_cha/LYUU01002088.1:2568315-2569889	HOST
A_vulgare_v1_wVulC_10000merge_100junction_cha/LYUU01002088.1:256615-259302	KLT23301.1	97.433	896	23	0	256615	259302	136	1031	0.0	1757.0	neg	A_vulgare_v1_wVulC_10000merge_100junction_cha/LYUU01002088.1:256615-259302	EE
A_vulgare_v1_wVulC_10000merge_100junction_cha/LYUU01002088.1:256615-259302	RXG60327.1	26.267	217	138	2	2079	2663	156	372	9.01e-12	66.9	neg	A_vulgare_v1_wVulC_10000merge_100junction_cha/LYUU01002088.1:256615-259302	HOST
A_vulgare_v1_wVulC_10000merge_100junction_cha/LYUU01002088.1:256615-259302	RXG65208.1	33.333	162	105	2	2145	2624	325	485	6.87e-11	64.3	neg	A_vulgare_v1_wVulC_10000merge_100junction_cha/LYUU01002088.1:256615-259302	HOST
A_vulgare_v1_wVulC_10000merge_100junction_cha/LYUU01002088.1:256615-259302	RXG71577.1	41.121	107	63	0	2295	2615	276	382	3.47e-10	61.8	neg	A_vulgare_v1_wVulC_10000merge_100junction_cha/LYUU01002088.1:256615-259302	HOST
A_vulgare_v1_wVulC_10000merge_100junction_cha/LYUU01002088.1:2565674-2566921	KLT22114.1	99.76	416	1	0	2565674	2566921	1	416	0.0	816.0	pos	A_vulgare_v1_wVulC_10000merge_100junction_cha/LYUU01002088.1:2565674-2566921	EE
A_vulgare_v1_wVulC_10000merge_100junction_cha/LYUU01002088.1:2554787-2555623	KLT22095.1	99.642	279	1	0	2554787	2555623	1	279	0.0	582.0	neg	A_vulgare_v1_wVulC_10000merge_100junction_cha/LYUU01002088.1:2554787-2555623	EE
A_vulgare_v1_wVulC_10000merge_100junction_cha/LYUU01002088.1:2552675-2554780	KLT22094.1	99.715	702	2	0	2552675	2554780	1	702	0.0	1413.0	neg	A_vulgare_v1_wVulC_10000merge_100junction_cha/LYUU01002088.1:2552675-2554780	EE
A_vulgare_v1_wVulC_10000merge_100junction_cha/LYUU01002088.1:2550865-2552628	KLT22093.1	100.0	588	0	0	2550865	2552628	1	588	0.0	1222.0	neg	A_vulgare_v1_wVulC_10000merge_100junction_cha/LYUU01002088.1:2550865-2552628	EE
A_vulgare_v1_wVulC_10000merge_100junction_cha/LYUU01002088.1:2549511-2550356	KLT22091.1	99.645	282	1	0	2549511	2550356	1	282	0.0	582.0	neg	A_vulgare_v1_wVulC_10000merge_100junction_cha/LYUU01002088.1:2549511-2550356	EE
A_vulgare_v1_wVulC_10000merge_100junction_cha/LYUU01002088.1:2549511-2550356	RXG59357.1	26.877	253	169	6	18	731	92	343	6.47e-17	75.6	neg	A_vulgare_v1_wVulC_10000merge_100junction_cha/LYUU01002088.1:2549511-2550356	HOST
A_vulgare_v1_wVulC_10000merge_100junction_cha/LYUU01002088.1:254934-255812	KLT23300.1	98.976	293	3	0	254934	255812	1	293	0.0	602.0	neg	A_vulgare_v1_wVulC_10000merge_100junction_cha/LYUU01002088.1:254934-255812	EE
A_vulgare_v1_wVulC_10000merge_100junction_cha/LYUU01002088.1:2544791-2545465	KLT22030.1	23.333	240	168	6	2544791	2545465	291	529	1.93e-06	57.3	pos	A_vulgare_v1_wVulC_10000merge_100junction_cha/LYUU01002088.1:2544791-2545465	EE
A_vulgare_v1_wVulC_10000merge_100junction_cha/LYUU01002088.1:2544689-2548087	KLT22088.1	100.0	1133	0	0	2544689	2548087	1	1133	0.0	2354.0	pos	A_vulgare_v1_wVulC_10000merge_100junction_cha/LYUU01002088.1:2544689-2548087	EE
A_vulgare_v1_wVulC_10000merge_100junction_cha/LYUU01002088.1:2543450-2544358	KLT22087.1	100.0	303	0	0	2543450	2544358	1	303	0.0	607.0	neg	A_vulgare_v1_wVulC_10000merge_100junction_cha/LYUU01002088.1:2543450-2544358	EE
A_vulgare_v1_wVulC_10000merge_100junction_cha/LYUU01002088.1:2543450-2544358	RXG55628.1	26.349	315	192	5	33	866	37	348	1.76e-31	114.0	neg	A_vulgare_v1_wVulC_10000merge_100junction_cha/LYUU01002088.1:2543450-2544358	HOST
A_vulgare_v1_wVulC_10000merge_100junction_cha/LYUU01002088.1:254211-254561	KLT23340.1	41.88	117	68	0	254211	254561	76	192	1.49e-15	82.6	neg	A_vulgare_v1_wVulC_10000merge_100junction_cha/LYUU01002088.1:254211-254561	EE
A_vulgare_v1_wVulC_10000merge_100junction_cha/LYUU01002088.1:254211-254561	RXG55009.1	41.121	107	59	2	6	320	333	437	7.62e-20	80.6	neg	A_vulgare_v1_wVulC_10000merge_100junction_cha/LYUU01002088.1:254211-254561	HOST
A_vulgare_v1_wVulC_10000merge_100junction_cha/LYUU01002088.1:254211-254561	RXG55009.1	37.333	75	47	0	105	329	396	470	3.34e-08	47.7	neg	A_vulgare_v1_wVulC_10000merge_100junction_cha/LYUU01002088.1:254211-254561	HOST
A_vulgare_v1_wVulC_10000merge_100junction_cha/LYUU01002088.1:254175-254561	KLT23343.1	41.86	129	75	0	254175	254561	896	1024	8.59e-17	91.3	neg	A_vulgare_v1_wVulC_10000merge_100junction_cha/LYUU01002088.1:254175-254561	EE
A_vulgare_v1_wVulC_10000merge_100junction_cha/LYUU01002088.1:254175-254561	RXG71003.1	40.336	119	71	0	3	359	302	420	3.930000000000001e-21	84.0	neg	A_vulgare_v1_wVulC_10000merge_100junction_cha/LYUU01002088.1:254175-254561	HOST
A_vulgare_v1_wVulC_10000merge_100junction_cha/LYUU01002088.1:254175-254561	RXG72823.1	45.679	81	44	0	123	365	506	586	2.55e-14	65.7	neg	A_vulgare_v1_wVulC_10000merge_100junction_cha/LYUU01002088.1:254175-254561	HOST
A_vulgare_v1_wVulC_10000merge_100junction_cha/LYUU01002088.1:254088-254498	RXG71529.1	39.535	129	72	1	24	410	208	330	1.2500000000000001e-22	88.0	neg	A_vulgare_v1_wVulC_10000merge_100junction_cha/LYUU01002088.1:254088-254498	HOST
A_vulgare_v1_wVulC_10000merge_100junction_cha/LYUU01002088.1:254088-254498	RXG72823.1	40.86	93	55	0	120	398	491	583	1.47e-13	63.8	neg	A_vulgare_v1_wVulC_10000merge_100junction_cha/LYUU01002088.1:254088-254498	HOST
A_vulgare_v1_wVulC_10000merge_100junction_cha/LYUU01002088.1:254088-254498	RXG72823.1	47.761	67	35	0	210	410	520	586	7.91e-12	58.7	neg	A_vulgare_v1_wVulC_10000merge_100junction_cha/LYUU01002088.1:254088-254498	HOST
A_vulgare_v1_wVulC_10000merge_100junction_cha/LYUU01002088.1:254088-254498	KLT22979.1	29.286	140	96	3	254088	254498	244	383	4.16e-06	55.0	neg	A_vulgare_v1_wVulC_10000merge_100junction_cha/LYUU01002088.1:254088-254498	EE
A_vulgare_v1_wVulC_10000merge_100junction_cha/LYUU01002088.1:2539989-2541341	KLT22081.1	40.789	456	253	6	2539989	2541341	5	448	0.0	339.0	pos	A_vulgare_v1_wVulC_10000merge_100junction_cha/LYUU01002088.1:2539989-2541341	EE
A_vulgare_v1_wVulC_10000merge_100junction_cha/LYUU01002088.1:2539989-2541341	RXG72849.1	40.476	168	91	3	294	797	1	159	6.99e-30	114.0	pos	A_vulgare_v1_wVulC_10000merge_100junction_cha/LYUU01002088.1:2539989-2541341	HOST
A_vulgare_v1_wVulC_10000merge_100junction_cha/LYUU01002088.1:2539887-2541350	KLT22082.1	100.0	488	0	0	2539887	2541350	1	488	0.0	960.0	pos	A_vulgare_v1_wVulC_10000merge_100junction_cha/LYUU01002088.1:2539887-2541350	EE
A_vulgare_v1_wVulC_10000merge_100junction_cha/LYUU01002088.1:2539887-2541350	RXG72849.1	40.476	168	91	3	396	899	1	159	1.56e-29	114.0	pos	A_vulgare_v1_wVulC_10000merge_100junction_cha/LYUU01002088.1:2539887-2541350	HOST
A_vulgare_v1_wVulC_10000merge_100junction_cha/LYUU01002088.1:2538548-2539894	KLT22081.1	99.777	449	1	0	2538548	2539894	1	449	0.0	896.0	pos	A_vulgare_v1_wVulC_10000merge_100junction_cha/LYUU01002088.1:2538548-2539894	EE
A_vulgare_v1_wVulC_10000merge_100junction_cha/LYUU01002088.1:2538548-2539894	RXG72849.1	98.125	160	3	0	306	785	1	160	0.0	313.0	pos	A_vulgare_v1_wVulC_10000merge_100junction_cha/LYUU01002088.1:2538548-2539894	HOST
A_vulgare_v1_wVulC_10000merge_100junction_cha/LYUU01002088.1:2536435-2536824	RXG69859.1	34.375	128	77	4	9	389	1199	1320	3.62e-15	68.0	neg	A_vulgare_v1_wVulC_10000merge_100junction_cha/LYUU01002088.1:2536435-2536824	HOST
A_vulgare_v1_wVulC_10000merge_100junction_cha/LYUU01002088.1:2536435-2536824	KLT23340.1	31.538	130	84	3	2536435	2536824	202	326	2.98e-08	60.9	neg	A_vulgare_v1_wVulC_10000merge_100junction_cha/LYUU01002088.1:2536435-2536824	EE
A_vulgare_v1_wVulC_10000merge_100junction_cha/LYUU01002088.1:2536435-2536824	RXG55009.1	33.333	75	46	1	156	380	403	473	8.45e-08	46.9	neg	A_vulgare_v1_wVulC_10000merge_100junction_cha/LYUU01002088.1:2536435-2536824	HOST
A_vulgare_v1_wVulC_10000merge_100junction_cha/LYUU01002088.1:2536435-2536824	RXG69859.1	38.596	57	35	0	210	380	1367	1423	6.11e-06	41.8	neg	A_vulgare_v1_wVulC_10000merge_100junction_cha/LYUU01002088.1:2536435-2536824	HOST
A_vulgare_v1_wVulC_10000merge_100junction_cha/LYUU01002088.1:2536390-2536818	RXG69859.1	35.211	142	86	3	3	425	1201	1337	4.92e-19	79.5	neg	A_vulgare_v1_wVulC_10000merge_100junction_cha/LYUU01002088.1:2536390-2536818	HOST
A_vulgare_v1_wVulC_10000merge_100junction_cha/LYUU01002088.1:2536390-2536818	KLT22843.1	28.662	157	94	4	2536390	2536818	247	399	1.56e-06	56.7	neg	A_vulgare_v1_wVulC_10000merge_100junction_cha/LYUU01002088.1:2536390-2536818	EE
A_vulgare_v1_wVulC_10000merge_100junction_cha/LYUU01002088.1:2536390-2536818	RXG72823.1	31.429	105	67	2	111	425	480	579	9.21e-10	53.1	neg	A_vulgare_v1_wVulC_10000merge_100junction_cha/LYUU01002088.1:2536390-2536818	HOST
A_vulgare_v1_wVulC_10000merge_100junction_cha/LYUU01002088.1:2536390-2536818	RXG55009.1	33.333	75	46	1	201	425	403	473	1.19e-07	46.9	neg	A_vulgare_v1_wVulC_10000merge_100junction_cha/LYUU01002088.1:2536390-2536818	HOST
A_vulgare_v1_wVulC_10000merge_100junction_cha/LYUU01002088.1:2536225-2536830	KLT22437.1	34.783	207	116	8	2536225	2536830	53	245	1.11e-16	90.5	neg	A_vulgare_v1_wVulC_10000merge_100junction_cha/LYUU01002088.1:2536225-2536830	EE
A_vulgare_v1_wVulC_10000merge_100junction_cha/LYUU01002088.1:2536225-2536830	RXG69859.1	35.616	146	87	4	165	599	1199	1338	2.27e-18	79.5	neg	A_vulgare_v1_wVulC_10000merge_100junction_cha/LYUU01002088.1:2536225-2536830	HOST
A_vulgare_v1_wVulC_10000merge_100junction_cha/LYUU01002088.1:2536225-2536830	RXG55009.1	25.381	197	134	4	3	593	270	453	3.15e-14	67.4	neg	A_vulgare_v1_wVulC_10000merge_100junction_cha/LYUU01002088.1:2536225-2536830	HOST
A_vulgare_v1_wVulC_10000merge_100junction_cha/LYUU01002088.1:2536225-2536830	RXG59414.1	33.071	127	79	4	225	602	17	138	2.8e-12	61.2	neg	A_vulgare_v1_wVulC_10000merge_100junction_cha/LYUU01002088.1:2536225-2536830	HOST
A_vulgare_v1_wVulC_10000merge_100junction_cha/LYUU01002088.1:2536225-2536830	RXG55009.1	33.333	75	46	1	366	590	403	473	2.85e-07	47.2	neg	A_vulgare_v1_wVulC_10000merge_100junction_cha/LYUU01002088.1:2536225-2536830	HOST
A_vulgare_v1_wVulC_10000merge_100junction_cha/LYUU01002088.1:2536198-2536836	RXG69859.1	35.616	146	87	4	192	626	1199	1338	2.23e-18	79.8	neg	A_vulgare_v1_wVulC_10000merge_100junction_cha/LYUU01002088.1:2536198-2536836	HOST
A_vulgare_v1_wVulC_10000merge_100junction_cha/LYUU01002088.1:2536198-2536836	KLT22828.1	28.037	214	139	5	2536198	2536836	92	291	2.47e-11	70.8	neg	A_vulgare_v1_wVulC_10000merge_100junction_cha/LYUU01002088.1:2536198-2536836	EE
A_vulgare_v1_wVulC_10000merge_100junction_cha/LYUU01002088.1:2536198-2536836	RXG55009.1	25.253	198	135	4	27	620	270	454	3.03e-14	67.7	neg	A_vulgare_v1_wVulC_10000merge_100junction_cha/LYUU01002088.1:2536198-2536836	HOST
A_vulgare_v1_wVulC_10000merge_100junction_cha/LYUU01002088.1:2536198-2536836	RXG71002.1	30.216	139	91	3	201	617	21	153	3.44e-14	64.6	neg	A_vulgare_v1_wVulC_10000merge_100junction_cha/LYUU01002088.1:2536198-2536836	HOST
A_vulgare_v1_wVulC_10000merge_100junction_cha/LYUU01002088.1:2536198-2536836	RXG55009.1	31.707	82	52	1	393	638	396	473	2.74e-07	47.4	neg	A_vulgare_v1_wVulC_10000merge_100junction_cha/LYUU01002088.1:2536198-2536836	HOST
A_vulgare_v1_wVulC_10000merge_100junction_cha/LYUU01002088.1:2536087-2536803	RXG69859.1	35.252	139	84	3	303	716	1205	1338	5.31e-17	76.7	neg	A_vulgare_v1_wVulC_10000merge_100junction_cha/LYUU01002088.1:2536087-2536803	HOST
A_vulgare_v1_wVulC_10000merge_100junction_cha/LYUU01002088.1:2536087-2536803	KLT22437.1	30.041	243	143	8	2536087	2536803	29	248	5.38e-11	71.9	neg	A_vulgare_v1_wVulC_10000merge_100junction_cha/LYUU01002088.1:2536087-2536803	EE
A_vulgare_v1_wVulC_10000merge_100junction_cha/LYUU01002088.1:2536087-2536803	RXG55009.1	24.561	228	155	6	18	689	284	498	2.58e-15	71.4	neg	A_vulgare_v1_wVulC_10000merge_100junction_cha/LYUU01002088.1:2536087-2536803	HOST
A_vulgare_v1_wVulC_10000merge_100junction_cha/LYUU01002088.1:2536087-2536803	RXG69859.1	33.333	138	82	3	294	704	1113	1241	6.54e-13	64.9	neg	A_vulgare_v1_wVulC_10000merge_100junction_cha/LYUU01002088.1:2536087-2536803	HOST
A_vulgare_v1_wVulC_10000merge_100junction_cha/LYUU01002088.1:2536087-2536803	RXG67907.1	29.353	201	124	8	117	707	57	243	1.41e-11	60.7	neg	A_vulgare_v1_wVulC_10000merge_100junction_cha/LYUU01002088.1:2536087-2536803	HOST
A_vulgare_v1_wVulC_10000merge_100junction_cha/LYUU01002088.1:2535976-2536824	KLT23343.1	30.314	287	168	8	2535976	2536824	808	1066	1.06e-14	84.3	neg	A_vulgare_v1_wVulC_10000merge_100junction_cha/LYUU01002088.1:2535976-2536824	EE
A_vulgare_v1_wVulC_10000merge_100junction_cha/LYUU01002088.1:2535976-2536824	RXG69859.1	29.078	282	173	9	6	848	1199	1454	6.34e-18	80.4	neg	A_vulgare_v1_wVulC_10000merge_100junction_cha/LYUU01002088.1:2535976-2536824	HOST
A_vulgare_v1_wVulC_10000merge_100junction_cha/LYUU01002088.1:2535976-2536824	RXG55009.1	24.793	242	165	6	129	842	270	498	5e-17	77.3	neg	A_vulgare_v1_wVulC_10000merge_100junction_cha/LYUU01002088.1:2535976-2536824	HOST
A_vulgare_v1_wVulC_10000merge_100junction_cha/LYUU01002088.1:2535976-2536824	RXG71003.1	34.722	144	88	3	417	848	305	442	1.89e-15	72.5	neg	A_vulgare_v1_wVulC_10000merge_100junction_cha/LYUU01002088.1:2535976-2536824	HOST
A_vulgare_v1_wVulC_10000merge_100junction_cha/LYUU01002088.1:2535976-2536824	RXG67907.1	29.268	205	127	8	228	830	53	243	6.87e-12	62.4	neg	A_vulgare_v1_wVulC_10000merge_100junction_cha/LYUU01002088.1:2535976-2536824	HOST
A_vulgare_v1_wVulC_10000merge_100junction_cha/LYUU01002088.1:2535976-2536824	RXG71003.1	34.821	112	68	2	507	842	339	445	3.23e-11	60.1	neg	A_vulgare_v1_wVulC_10000merge_100junction_cha/LYUU01002088.1:2535976-2536824	HOST
A_vulgare_v1_wVulC_10000merge_100junction_cha/LYUU01002088.1:2535976-2536824	RXG55106.1	31.496	127	79	3	363	743	291	409	1.45e-10	58.7	neg	A_vulgare_v1_wVulC_10000merge_100junction_cha/LYUU01002088.1:2535976-2536824	HOST
A_vulgare_v1_wVulC_10000merge_100junction_cha/LYUU01002088.1:2535898-2536881	KLT22979.1	39.881	336	175	12	2535898	2536881	7	323	0.0	180.0	neg	A_vulgare_v1_wVulC_10000merge_100junction_cha/LYUU01002088.1:2535898-2536881	EE
A_vulgare_v1_wVulC_10000merge_100junction_cha/LYUU01002088.1:2535898-2536881	RXG71003.1	31.27	307	182	8	15	923	140	421	9.32e-23	93.6	neg	A_vulgare_v1_wVulC_10000merge_100junction_cha/LYUU01002088.1:2535898-2536881	HOST
A_vulgare_v1_wVulC_10000merge_100junction_cha/LYUU01002088.1:2535898-2536881	RXG55009.1	24.498	249	171	6	207	941	263	498	5.08e-17	78.1	neg	A_vulgare_v1_wVulC_10000merge_100junction_cha/LYUU01002088.1:2535898-2536881	HOST
A_vulgare_v1_wVulC_10000merge_100junction_cha/LYUU01002088.1:2535898-2536881	RXG71003.1	34.694	147	90	3	495	935	302	442	7.3e-16	74.5	neg	A_vulgare_v1_wVulC_10000merge_100junction_cha/LYUU01002088.1:2535898-2536881	HOST
A_vulgare_v1_wVulC_10000merge_100junction_cha/LYUU01002088.1:2535898-2536881	RXG71002.1	30.216	139	91	3	501	917	21	153	2.43e-13	64.3	neg	A_vulgare_v1_wVulC_10000merge_100junction_cha/LYUU01002088.1:2535898-2536881	HOST
A_vulgare_v1_wVulC_10000merge_100junction_cha/LYUU01002088.1:2535898-2536881	RXG67907.1	28.837	215	135	8	306	938	43	243	4.76e-12	63.8	neg	A_vulgare_v1_wVulC_10000merge_100junction_cha/LYUU01002088.1:2535898-2536881	HOST
A_vulgare_v1_wVulC_10000merge_100junction_cha/LYUU01002088.1:2535898-2536881	RXG57524.1	25.856	263	173	5	105	884	1412	1655	1.75e-11	62.4	neg	A_vulgare_v1_wVulC_10000merge_100junction_cha/LYUU01002088.1:2535898-2536881	HOST
A_vulgare_v1_wVulC_10000merge_100junction_cha/LYUU01002088.1:2535898-2536881	RXG71003.1	33.333	96	60	1	696	983	351	442	1.69e-08	52.8	neg	A_vulgare_v1_wVulC_10000merge_100junction_cha/LYUU01002088.1:2535898-2536881	HOST
A_vulgare_v1_wVulC_10000merge_100junction_cha/LYUU01002088.1:2535715-2536851	KLT22078.1	100.0	379	0	0	2535715	2536851	1	379	0.0	779.0	neg	A_vulgare_v1_wVulC_10000merge_100junction_cha/LYUU01002088.1:2535715-2536851	EE
A_vulgare_v1_wVulC_10000merge_100junction_cha/LYUU01002088.1:2535715-2536851	RXG71003.1	31.09	312	186	8	183	1106	140	426	1.4000000000000002e-22	94.1	neg	A_vulgare_v1_wVulC_10000merge_100junction_cha/LYUU01002088.1:2535715-2536851	HOST
A_vulgare_v1_wVulC_10000merge_100junction_cha/LYUU01002088.1:2535715-2536851	RXG71003.1	27.517	298	189	7	216	1100	175	448	3.5500000000000005e-21	90.2	neg	A_vulgare_v1_wVulC_10000merge_100junction_cha/LYUU01002088.1:2535715-2536851	HOST
A_vulgare_v1_wVulC_10000merge_100junction_cha/LYUU01002088.1:2535715-2536851	RXG55009.1	24.498	249	171	6	390	1124	263	498	1.11e-16	77.8	neg	A_vulgare_v1_wVulC_10000merge_100junction_cha/LYUU01002088.1:2535715-2536851	HOST
A_vulgare_v1_wVulC_10000merge_100junction_cha/LYUU01002088.1:2535715-2536851	RXG71003.1	34.694	147	90	3	678	1118	302	442	1.84e-15	73.9	neg	A_vulgare_v1_wVulC_10000merge_100junction_cha/LYUU01002088.1:2535715-2536851	HOST
A_vulgare_v1_wVulC_10000merge_100junction_cha/LYUU01002088.1:2535715-2536851	RXG67907.1	28.837	215	135	8	489	1121	43	243	4.72e-12	64.3	neg	A_vulgare_v1_wVulC_10000merge_100junction_cha/LYUU01002088.1:2535715-2536851	HOST
A_vulgare_v1_wVulC_10000merge_100junction_cha/LYUU01002088.1:2535715-2536851	RXG50969.1	31.053	190	113	10	567	1100	117	300	4.99e-11	61.8	neg	A_vulgare_v1_wVulC_10000merge_100junction_cha/LYUU01002088.1:2535715-2536851	HOST
A_vulgare_v1_wVulC_10000merge_100junction_cha/LYUU01002088.1:2535715-2536851	RXG59414.1	33.835	133	81	5	735	1130	12	138	2.39e-11	61.5	neg	A_vulgare_v1_wVulC_10000merge_100junction_cha/LYUU01002088.1:2535715-2536851	HOST
A_vulgare_v1_wVulC_10000merge_100junction_cha/LYUU01002088.1:2535715-2536851	RXG61156.1	24.523	367	239	12	45	1124	382	717	1.6e-09	57.3	neg	A_vulgare_v1_wVulC_10000merge_100junction_cha/LYUU01002088.1:2535715-2536851	HOST
A_vulgare_v1_wVulC_10000merge_100junction_cha/LYUU01002088.1:2535715-2536851	RXG60503.1	29.592	98	61	3	843	1124	155	248	6.95e-07	47.4	neg	A_vulgare_v1_wVulC_10000merge_100junction_cha/LYUU01002088.1:2535715-2536851	HOST
A_vulgare_v1_wVulC_10000merge_100junction_cha/LYUU01002088.1:2534879-2535184	KLT22826.1	34.259	108	62	3	2534879	2535184	81	185	3.36e-07	57.3	neg	A_vulgare_v1_wVulC_10000merge_100junction_cha/LYUU01002088.1:2534879-2535184	EE
A_vulgare_v1_wVulC_10000merge_100junction_cha/LYUU01002088.1:2531860-2534229	KLT22075.1	100.0	790	0	0	2531860	2534229	1	790	0.0	1635.0	neg	A_vulgare_v1_wVulC_10000merge_100junction_cha/LYUU01002088.1:2531860-2534229	EE
A_vulgare_v1_wVulC_10000merge_100junction_cha/LYUU01002088.1:2530200-2531663	KLT22074.1	100.0	488	0	0	2530200	2531663	1	488	0.0	977.0	neg	A_vulgare_v1_wVulC_10000merge_100junction_cha/LYUU01002088.1:2530200-2531663	EE
A_vulgare_v1_wVulC_10000merge_100junction_cha/LYUU01002088.1:2530200-2531663	RXG56706.1	32.99	194	117	4	861	1418	56	244	1.88e-21	89.9	neg	A_vulgare_v1_wVulC_10000merge_100junction_cha/LYUU01002088.1:2530200-2531663	HOST
A_vulgare_v1_wVulC_10000merge_100junction_cha/LYUU01002088.1:2530200-2531663	RXG52942.1	26.95	423	278	18	228	1454	76	481	1.7e-15	75.9	neg	A_vulgare_v1_wVulC_10000merge_100junction_cha/LYUU01002088.1:2530200-2531663	HOST
A_vulgare_v1_wVulC_10000merge_100junction_cha/LYUU01002088.1:2530200-2531663	RXG59052.1	33.333	132	78	4	753	1133	18	144	7.14e-10	57.3	neg	A_vulgare_v1_wVulC_10000merge_100junction_cha/LYUU01002088.1:2530200-2531663	HOST
A_vulgare_v1_wVulC_10000merge_100junction_cha/LYUU01002088.1:2527514-2530075	KLT22073.1	100.0	854	0	0	2527514	2530075	1	854	0.0	1696.0	neg	A_vulgare_v1_wVulC_10000merge_100junction_cha/LYUU01002088.1:2527514-2530075	EE
A_vulgare_v1_wVulC_10000merge_100junction_cha/LYUU01002088.1:2527514-2530075	RXG55150.1	31.579	304	161	7	21	815	38	333	7.31e-38	140.0	neg	A_vulgare_v1_wVulC_10000merge_100junction_cha/LYUU01002088.1:2527514-2530075	HOST
A_vulgare_v1_wVulC_10000merge_100junction_cha/LYUU01002088.1:252657-254036	KLT23298.1	99.565	460	2	0	252657	254036	1	460	0.0	909.0	neg	A_vulgare_v1_wVulC_10000merge_100junction_cha/LYUU01002088.1:252657-254036	EE
A_vulgare_v1_wVulC_10000merge_100junction_cha/LYUU01002088.1:2524389-2525609	KLT22066.1	100.0	407	0	0	2524389	2525609	1	407	0.0	817.0	pos	A_vulgare_v1_wVulC_10000merge_100junction_cha/LYUU01002088.1:2524389-2525609	EE
A_vulgare_v1_wVulC_10000merge_100junction_cha/LYUU01002088.1:2524389-2525609	RXG52576.1	28.105	153	96	5	9	458	127	268	2.83e-11	62.4	pos	A_vulgare_v1_wVulC_10000merge_100junction_cha/LYUU01002088.1:2524389-2525609	HOST
A_vulgare_v1_wVulC_10000merge_100junction_cha/LYUU01002088.1:2522952-2523173	KLT22030.1	36.0	75	47	1	2522952	2523173	844	918	3.35e-07	59.8	neg	A_vulgare_v1_wVulC_10000merge_100junction_cha/LYUU01002088.1:2522952-2523173	EE
A_vulgare_v1_wVulC_10000merge_100junction_cha/LYUU01002088.1:2522952-2523173	RXG69859.1	36.765	68	43	0	3	206	1222	1289	4.2e-11	54.5	neg	A_vulgare_v1_wVulC_10000merge_100junction_cha/LYUU01002088.1:2522952-2523173	HOST
A_vulgare_v1_wVulC_10000merge_100junction_cha/LYUU01002088.1:2522850-2523191	RXG69859.1	36.765	68	43	0	105	308	1222	1289	5.59e-11	55.6	neg	A_vulgare_v1_wVulC_10000merge_100junction_cha/LYUU01002088.1:2522850-2523191	HOST
A_vulgare_v1_wVulC_10000merge_100junction_cha/LYUU01002088.1:2522850-2523191	KLT22828.1	31.579	114	75	1	2522850	2523191	175	285	3.49e-06	55.0	neg	A_vulgare_v1_wVulC_10000merge_100junction_cha/LYUU01002088.1:2522850-2523191	EE
A_vulgare_v1_wVulC_10000merge_100junction_cha/LYUU01002088.1:2522850-2523191	RXG69859.1	33.333	114	70	3	3	341	1017	1125	8.6e-10	52.2	neg	A_vulgare_v1_wVulC_10000merge_100junction_cha/LYUU01002088.1:2522850-2523191	HOST
A_vulgare_v1_wVulC_10000merge_100junction_cha/LYUU01002088.1:2522727-2523266	KLT22063.1	98.889	180	2	0	2522727	2523266	1	180	0.0	374.0	neg	A_vulgare_v1_wVulC_10000merge_100junction_cha/LYUU01002088.1:2522727-2523266	EE
A_vulgare_v1_wVulC_10000merge_100junction_cha/LYUU01002088.1:2522727-2523266	RXG69859.1	29.861	144	93	3	3	431	1222	1358	3.11e-11	58.4	neg	A_vulgare_v1_wVulC_10000merge_100junction_cha/LYUU01002088.1:2522727-2523266	HOST
A_vulgare_v1_wVulC_10000merge_100junction_cha/LYUU01002088.1:2522727-2523266	RXG52632.1	28.302	159	78	4	123	503	193	347	9.77e-10	53.9	neg	A_vulgare_v1_wVulC_10000merge_100junction_cha/LYUU01002088.1:2522727-2523266	HOST
A_vulgare_v1_wVulC_10000merge_100junction_cha/LYUU01002088.1:2522727-2523266	RXG51805.1	39.706	68	40	1	228	428	37	104	1.43e-07	46.6	neg	A_vulgare_v1_wVulC_10000merge_100junction_cha/LYUU01002088.1:2522727-2523266	HOST
A_vulgare_v1_wVulC_10000merge_100junction_cha/LYUU01002088.1:2522161-2522730	KLT22063.1	98.947	190	2	0	2522161	2522730	197	386	0.0	388.0	neg	A_vulgare_v1_wVulC_10000merge_100junction_cha/LYUU01002088.1:2522161-2522730	EE
A_vulgare_v1_wVulC_10000merge_100junction_cha/LYUU01002088.1:2521466-2521867	KLT22030.1	33.784	148	72	3	2521466	2521867	656	791	4.59e-11	72.5	neg	A_vulgare_v1_wVulC_10000merge_100junction_cha/LYUU01002088.1:2521466-2521867	EE
A_vulgare_v1_wVulC_10000merge_100junction_cha/LYUU01002088.1:2521466-2521867	RXG69859.1	40.217	92	52	2	27	302	1000	1088	1.32e-14	66.6	neg	A_vulgare_v1_wVulC_10000merge_100junction_cha/LYUU01002088.1:2521466-2521867	HOST
A_vulgare_v1_wVulC_10000merge_100junction_cha/LYUU01002088.1:2521466-2521867	RXG52632.1	39.655	58	33	1	111	284	227	282	3.88e-06	42.4	neg	A_vulgare_v1_wVulC_10000merge_100junction_cha/LYUU01002088.1:2521466-2521867	HOST
A_vulgare_v1_wVulC_10000merge_100junction_cha/LYUU01002088.1:2521349-2521747	RXG71003.1	40.351	114	66	1	57	398	340	451	8.09e-16	69.7	neg	A_vulgare_v1_wVulC_10000merge_100junction_cha/LYUU01002088.1:2521349-2521747	HOST
A_vulgare_v1_wVulC_10000merge_100junction_cha/LYUU01002088.1:2521349-2521747	KLT22437.1	34.559	136	75	4	2521349	2521747	58	182	2.4e-09	66.6	neg	A_vulgare_v1_wVulC_10000merge_100junction_cha/LYUU01002088.1:2521349-2521747	EE
A_vulgare_v1_wVulC_10000merge_100junction_cha/LYUU01002088.1:2521349-2521747	RXG72823.1	42.529	87	48	2	132	389	602	687	1.64e-11	57.6	neg	A_vulgare_v1_wVulC_10000merge_100junction_cha/LYUU01002088.1:2521349-2521747	HOST
A_vulgare_v1_wVulC_10000merge_100junction_cha/LYUU01002088.1:2521349-2521747	RXG58833.1	40.351	57	32	1	204	374	20	74	3.93e-07	45.2	neg	A_vulgare_v1_wVulC_10000merge_100junction_cha/LYUU01002088.1:2521349-2521747	HOST
A_vulgare_v1_wVulC_10000merge_100junction_cha/LYUU01002088.1:2521277-2521903	KLT22061.1	62.736	212	70	3	2521277	2521903	1	206	0.0	256.0	neg	A_vulgare_v1_wVulC_10000merge_100junction_cha/LYUU01002088.1:2521277-2521903	EE
A_vulgare_v1_wVulC_10000merge_100junction_cha/LYUU01002088.1:2521277-2521903	RXG71003.1	41.667	108	61	1	147	470	340	445	3.41e-20	83.7	neg	A_vulgare_v1_wVulC_10000merge_100junction_cha/LYUU01002088.1:2521277-2521903	HOST
A_vulgare_v1_wVulC_10000merge_100junction_cha/LYUU01002088.1:2521277-2521903	RXG72076.1	32.787	122	74	2	219	563	17	137	1.17e-13	65.2	neg	A_vulgare_v1_wVulC_10000merge_100junction_cha/LYUU01002088.1:2521277-2521903	HOST
A_vulgare_v1_wVulC_10000merge_100junction_cha/LYUU01002088.1:2521277-2521903	RXG71003.1	29.054	148	94	2	72	488	202	347	3.78e-13	64.3	neg	A_vulgare_v1_wVulC_10000merge_100junction_cha/LYUU01002088.1:2521277-2521903	HOST
A_vulgare_v1_wVulC_10000merge_100junction_cha/LYUU01002088.1:2521190-2521864	RXG71003.1	41.667	108	61	1	234	557	340	445	2.37e-20	84.6	neg	A_vulgare_v1_wVulC_10000merge_100junction_cha/LYUU01002088.1:2521190-2521864	HOST
A_vulgare_v1_wVulC_10000merge_100junction_cha/LYUU01002088.1:2521190-2521864	RXG71003.1	29.054	148	94	2	159	575	202	347	3.31e-13	64.9	neg	A_vulgare_v1_wVulC_10000merge_100junction_cha/LYUU01002088.1:2521190-2521864	HOST
A_vulgare_v1_wVulC_10000merge_100junction_cha/LYUU01002088.1:2521190-2521864	RXG72076.1	32.787	122	74	2	306	650	17	137	2.29e-13	64.6	neg	A_vulgare_v1_wVulC_10000merge_100junction_cha/LYUU01002088.1:2521190-2521864	HOST
A_vulgare_v1_wVulC_10000merge_100junction_cha/LYUU01002088.1:2521190-2521864	KLT23340.1	28.761	226	150	4	2521190	2521864	57	272	3.09e-09	63.8	neg	A_vulgare_v1_wVulC_10000merge_100junction_cha/LYUU01002088.1:2521190-2521864	EE
A_vulgare_v1_wVulC_10000merge_100junction_cha/LYUU01002088.1:2521190-2521864	RXG59905.1	27.326	172	118	2	72	566	108	279	3.08e-06	44.9	neg	A_vulgare_v1_wVulC_10000merge_100junction_cha/LYUU01002088.1:2521190-2521864	HOST
A_vulgare_v1_wVulC_10000merge_100junction_cha/LYUU01002088.1:2521097-2521924	KLT21811.1	37.993	279	142	7	2521097	2521924	2	252	4.99e-40	154.0	neg	A_vulgare_v1_wVulC_10000merge_100junction_cha/LYUU01002088.1:2521097-2521924	EE
A_vulgare_v1_wVulC_10000merge_100junction_cha/LYUU01002088.1:2521097-2521924	RXG71003.1	41.667	108	61	1	327	650	340	445	1.02e-19	84.0	neg	A_vulgare_v1_wVulC_10000merge_100junction_cha/LYUU01002088.1:2521097-2521924	HOST
A_vulgare_v1_wVulC_10000merge_100junction_cha/LYUU01002088.1:2521097-2521924	RXG71003.1	29.054	148	94	2	252	668	202	347	1.9e-12	63.8	neg	A_vulgare_v1_wVulC_10000merge_100junction_cha/LYUU01002088.1:2521097-2521924	HOST
A_vulgare_v1_wVulC_10000merge_100junction_cha/LYUU01002088.1:2521097-2521924	RXG55009.1	24.887	221	151	4	24	653	303	519	1.13e-11	61.5	neg	A_vulgare_v1_wVulC_10000merge_100junction_cha/LYUU01002088.1:2521097-2521924	HOST
A_vulgare_v1_wVulC_10000merge_100junction_cha/LYUU01002088.1:2521097-2521924	RXG69859.1	29.496	139	87	4	405	815	1733	1862	1.92e-08	52.5	neg	A_vulgare_v1_wVulC_10000merge_100junction_cha/LYUU01002088.1:2521097-2521924	HOST
A_vulgare_v1_wVulC_10000merge_100junction_cha/LYUU01002088.1:2521097-2521924	RXG60503.1	26.667	180	110	5	195	668	41	220	3.42e-07	47.4	neg	A_vulgare_v1_wVulC_10000merge_100junction_cha/LYUU01002088.1:2521097-2521924	HOST
A_vulgare_v1_wVulC_10000merge_100junction_cha/LYUU01002088.1:2520848-2521885	KLT22061.1	53.803	355	130	7	2520848	2521885	206	535	0.0	344.0	neg	A_vulgare_v1_wVulC_10000merge_100junction_cha/LYUU01002088.1:2520848-2521885	EE
A_vulgare_v1_wVulC_10000merge_100junction_cha/LYUU01002088.1:2520848-2521885	RXG71003.1	40.351	114	66	1	558	899	340	451	2.89e-19	84.3	neg	A_vulgare_v1_wVulC_10000merge_100junction_cha/LYUU01002088.1:2520848-2521885	HOST
A_vulgare_v1_wVulC_10000merge_100junction_cha/LYUU01002088.1:2520848-2521885	RXG72076.1	32.787	122	74	2	648	992	17	137	6.65e-13	65.5	neg	A_vulgare_v1_wVulC_10000merge_100junction_cha/LYUU01002088.1:2520848-2521885	HOST
A_vulgare_v1_wVulC_10000merge_100junction_cha/LYUU01002088.1:2520848-2521885	RXG60503.1	26.667	180	110	5	444	917	41	220	6.56e-07	47.2	neg	A_vulgare_v1_wVulC_10000merge_100junction_cha/LYUU01002088.1:2520848-2521885	HOST
A_vulgare_v1_wVulC_10000merge_100junction_cha/LYUU01002088.1:2520269-2520577	KLT22063.1	30.275	109	67	5	2520269	2520577	1	106	5.13e-06	54.2	neg	A_vulgare_v1_wVulC_10000merge_100junction_cha/LYUU01002088.1:2520269-2520577	EE
A_vulgare_v1_wVulC_10000merge_100junction_cha/LYUU01002088.1:2520269-2520577	RXG55009.1	38.983	59	34	1	9	185	302	358	2.65e-08	47.4	neg	A_vulgare_v1_wVulC_10000merge_100junction_cha/LYUU01002088.1:2520269-2520577	HOST
A_vulgare_v1_wVulC_10000merge_100junction_cha/LYUU01002088.1:2520134-2520460	KLT22030.1	34.862	109	69	1	2520134	2520460	858	964	5.87e-10	68.8	neg	A_vulgare_v1_wVulC_10000merge_100junction_cha/LYUU01002088.1:2520134-2520460	EE
A_vulgare_v1_wVulC_10000merge_100junction_cha/LYUU01002088.1:2520134-2520460	RXG69859.1	36.792	106	64	2	9	326	1003	1105	3.82e-13	61.5	neg	A_vulgare_v1_wVulC_10000merge_100junction_cha/LYUU01002088.1:2520134-2520460	HOST
A_vulgare_v1_wVulC_10000merge_100junction_cha/LYUU01002088.1:2520134-2520460	RXG71002.1	32.353	68	44	1	123	326	83	148	8.22e-08	45.2	neg	A_vulgare_v1_wVulC_10000merge_100junction_cha/LYUU01002088.1:2520134-2520460	HOST
A_vulgare_v1_wVulC_10000merge_100junction_cha/LYUU01002088.1:2520074-2520586	KLT22061.1	60.465	172	66	2	2520074	2520586	206	376	0.0	212.0	neg	A_vulgare_v1_wVulC_10000merge_100junction_cha/LYUU01002088.1:2520074-2520586	EE
A_vulgare_v1_wVulC_10000merge_100junction_cha/LYUU01002088.1:2520074-2520586	RXG71003.1	38.889	108	64	1	51	374	340	445	1.22e-17	75.9	neg	A_vulgare_v1_wVulC_10000merge_100junction_cha/LYUU01002088.1:2520074-2520586	HOST
A_vulgare_v1_wVulC_10000merge_100junction_cha/LYUU01002088.1:2520074-2520586	RXG72076.1	29.032	124	82	2	123	494	20	137	1.88e-10	55.3	neg	A_vulgare_v1_wVulC_10000merge_100junction_cha/LYUU01002088.1:2520074-2520586	HOST
A_vulgare_v1_wVulC_10000merge_100junction_cha/LYUU01002088.1:2520074-2520586	RXG52632.1	41.379	58	32	1	204	377	227	282	3.12e-08	49.4	neg	A_vulgare_v1_wVulC_10000merge_100junction_cha/LYUU01002088.1:2520074-2520586	HOST
A_vulgare_v1_wVulC_10000merge_100junction_cha/LYUU01002088.1:2519951-2520625	KLT21811.1	38.961	231	131	5	2519951	2520625	2	228	5.79e-35	140.0	neg	A_vulgare_v1_wVulC_10000merge_100junction_cha/LYUU01002088.1:2519951-2520625	EE
A_vulgare_v1_wVulC_10000merge_100junction_cha/LYUU01002088.1:2519951-2520625	RXG71003.1	38.889	108	64	1	174	497	340	445	3.21e-17	76.1	neg	A_vulgare_v1_wVulC_10000merge_100junction_cha/LYUU01002088.1:2519951-2520625	HOST
A_vulgare_v1_wVulC_10000merge_100junction_cha/LYUU01002088.1:2519951-2520625	RXG71002.1	29.213	89	61	1	243	509	50	136	1.3e-10	55.3	neg	A_vulgare_v1_wVulC_10000merge_100junction_cha/LYUU01002088.1:2519951-2520625	HOST
A_vulgare_v1_wVulC_10000merge_100junction_cha/LYUU01002088.1:2519951-2520625	RXG52632.1	41.379	58	32	1	327	500	227	282	5.04e-08	50.3	neg	A_vulgare_v1_wVulC_10000merge_100junction_cha/LYUU01002088.1:2519951-2520625	HOST
A_vulgare_v1_wVulC_10000merge_100junction_cha/LYUU01002088.1:2519951-2520625	RXG71529.1	26.708	161	107	3	27	503	232	383	4.94e-08	49.7	neg	A_vulgare_v1_wVulC_10000merge_100junction_cha/LYUU01002088.1:2519951-2520625	HOST
A_vulgare_v1_wVulC_10000merge_100junction_cha/LYUU01002088.1:2519768-2520604	KLT22061.1	99.283	279	2	0	2519768	2520604	1	279	0.0	575.0	neg	A_vulgare_v1_wVulC_10000merge_100junction_cha/LYUU01002088.1:2519768-2520604	EE
A_vulgare_v1_wVulC_10000merge_100junction_cha/LYUU01002088.1:2519768-2520604	RXG71003.1	38.889	108	64	1	357	680	340	445	6.86e-17	76.4	neg	A_vulgare_v1_wVulC_10000merge_100junction_cha/LYUU01002088.1:2519768-2520604	HOST
A_vulgare_v1_wVulC_10000merge_100junction_cha/LYUU01002088.1:2519768-2520604	RXG69859.1	25.424	236	154	7	15	689	1198	1422	2.17e-12	64.3	neg	A_vulgare_v1_wVulC_10000merge_100junction_cha/LYUU01002088.1:2519768-2520604	HOST
A_vulgare_v1_wVulC_10000merge_100junction_cha/LYUU01002088.1:2519768-2520604	RXG72076.1	29.032	124	82	2	429	800	20	137	1.07e-09	55.3	neg	A_vulgare_v1_wVulC_10000merge_100junction_cha/LYUU01002088.1:2519768-2520604	HOST
A_vulgare_v1_wVulC_10000merge_100junction_cha/LYUU01002088.1:2519768-2520604	RXG69859.1	33.929	112	68	2	297	632	1766	1871	6.06e-09	53.9	neg	A_vulgare_v1_wVulC_10000merge_100junction_cha/LYUU01002088.1:2519768-2520604	HOST
A_vulgare_v1_wVulC_10000merge_100junction_cha/LYUU01002088.1:2519768-2520604	RXG52632.1	41.379	58	32	1	510	683	227	282	1.13e-07	50.3	neg	A_vulgare_v1_wVulC_10000merge_100junction_cha/LYUU01002088.1:2519768-2520604	HOST
A_vulgare_v1_wVulC_10000merge_100junction_cha/LYUU01002088.1:2518905-2519288	KLT22061.1	59.375	128	45	3	2518905	2519288	57	177	9.84e-37	148.0	neg	A_vulgare_v1_wVulC_10000merge_100junction_cha/LYUU01002088.1:2518905-2519288	EE
A_vulgare_v1_wVulC_10000merge_100junction_cha/LYUU01002088.1:2518905-2519288	RXG71003.1	41.86	86	50	0	36	293	366	451	2.72e-11	56.7	neg	A_vulgare_v1_wVulC_10000merge_100junction_cha/LYUU01002088.1:2518905-2519288	HOST
A_vulgare_v1_wVulC_10000merge_100junction_cha/LYUU01002088.1:2518698-2519219	KLT21811.1	42.697	178	97	2	2518698	2519219	78	254	2.15e-36	144.0	neg	A_vulgare_v1_wVulC_10000merge_100junction_cha/LYUU01002088.1:2518698-2519219	EE
A_vulgare_v1_wVulC_10000merge_100junction_cha/LYUU01002088.1:2518698-2519219	RXG71003.1	41.86	86	50	0	243	500	366	451	9.97e-15	67.7	neg	A_vulgare_v1_wVulC_10000merge_100junction_cha/LYUU01002088.1:2518698-2519219	HOST
A_vulgare_v1_wVulC_10000merge_100junction_cha/LYUU01002088.1:2518698-2519219	RXG57524.1	50.0	58	29	0	312	485	1331	1388	1.41e-08	50.5	neg	A_vulgare_v1_wVulC_10000merge_100junction_cha/LYUU01002088.1:2518698-2519219	HOST
A_vulgare_v1_wVulC_10000merge_100junction_cha/LYUU01002088.1:2518698-2519219	RXG56846.1	26.38	163	118	1	39	521	797	959	2.72e-07	46.9	neg	A_vulgare_v1_wVulC_10000merge_100junction_cha/LYUU01002088.1:2518698-2519219	HOST
A_vulgare_v1_wVulC_10000merge_100junction_cha/LYUU01002088.1:2518698-2519219	RXG56846.1	31.132	106	67	2	186	485	875	980	6e-07	45.8	neg	A_vulgare_v1_wVulC_10000merge_100junction_cha/LYUU01002088.1:2518698-2519219	HOST
A_vulgare_v1_wVulC_10000merge_100junction_cha/LYUU01002088.1:2518428-2519213	KLT22061.1	99.618	262	1	0	2518428	2519213	274	535	0.0	545.0	neg	A_vulgare_v1_wVulC_10000merge_100junction_cha/LYUU01002088.1:2518428-2519213	EE
A_vulgare_v1_wVulC_10000merge_100junction_cha/LYUU01002088.1:2518428-2519213	RXG71003.1	41.86	86	50	0	513	770	366	451	8.53e-14	67.1	neg	A_vulgare_v1_wVulC_10000merge_100junction_cha/LYUU01002088.1:2518428-2519213	HOST
A_vulgare_v1_wVulC_10000merge_100junction_cha/LYUU01002088.1:2518428-2519213	RXG71003.1	36.667	90	52	1	483	752	13	97	7.17e-09	53.1	neg	A_vulgare_v1_wVulC_10000merge_100junction_cha/LYUU01002088.1:2518428-2519213	HOST
A_vulgare_v1_wVulC_10000merge_100junction_cha/LYUU01002088.1:2518428-2519213	RXG71205.1	25.628	199	145	2	195	785	731	928	2.95e-07	48.6	neg	A_vulgare_v1_wVulC_10000merge_100junction_cha/LYUU01002088.1:2518428-2519213	HOST
A_vulgare_v1_wVulC_10000merge_100junction_cha/LYUU01002088.1:2517720-2518055	KLT22828.1	33.036	112	74	1	2517720	2518055	121	231	6.13e-11	69.7	neg	A_vulgare_v1_wVulC_10000merge_100junction_cha/LYUU01002088.1:2517720-2518055	EE
A_vulgare_v1_wVulC_10000merge_100junction_cha/LYUU01002088.1:2517720-2518055	RXG72823.1	35.644	101	64	1	3	305	479	578	8.33e-14	63.5	neg	A_vulgare_v1_wVulC_10000merge_100junction_cha/LYUU01002088.1:2517720-2518055	HOST
A_vulgare_v1_wVulC_10000merge_100junction_cha/LYUU01002088.1:2517648-2518175	KLT22061.1	39.548	177	106	1	2517648	2518175	2	178	3.980000000000001e-31	131.0	neg	A_vulgare_v1_wVulC_10000merge_100junction_cha/LYUU01002088.1:2517648-2518175	EE
A_vulgare_v1_wVulC_10000merge_100junction_cha/LYUU01002088.1:2517648-2518175	RXG54515.1	31.356	118	80	1	63	416	1485	1601	1.05e-13	65.5	neg	A_vulgare_v1_wVulC_10000merge_100junction_cha/LYUU01002088.1:2517648-2518175	HOST
A_vulgare_v1_wVulC_10000merge_100junction_cha/LYUU01002088.1:2517648-2518175	RXG72076.1	34.021	97	64	0	126	416	41	137	4.67e-09	51.7	neg	A_vulgare_v1_wVulC_10000merge_100junction_cha/LYUU01002088.1:2517648-2518175	HOST
A_vulgare_v1_wVulC_10000merge_100junction_cha/LYUU01002088.1:2517519-2518013	RXG72823.1	36.634	101	63	1	192	494	483	582	1.58e-13	64.3	neg	A_vulgare_v1_wVulC_10000merge_100junction_cha/LYUU01002088.1:2517519-2518013	HOST
A_vulgare_v1_wVulC_10000merge_100junction_cha/LYUU01002088.1:2517519-2518013	KLT22030.1	27.711	166	109	5	2517519	2518013	798	953	5.16e-07	59.3	neg	A_vulgare_v1_wVulC_10000merge_100junction_cha/LYUU01002088.1:2517519-2518013	EE
A_vulgare_v1_wVulC_10000merge_100junction_cha/LYUU01002088.1:2517519-2518013	RXG72823.1	41.975	81	46	1	201	440	148	228	6.39e-11	57.0	neg	A_vulgare_v1_wVulC_10000merge_100junction_cha/LYUU01002088.1:2517519-2518013	HOST
A_vulgare_v1_wVulC_10000merge_100junction_cha/LYUU01002088.1:2517519-2518013	RXG69859.1	30.282	142	91	4	69	494	1753	1886	2.12e-09	52.8	neg	A_vulgare_v1_wVulC_10000merge_100junction_cha/LYUU01002088.1:2517519-2518013	HOST
A_vulgare_v1_wVulC_10000merge_100junction_cha/LYUU01002088.1:2517432-2518202	KLT21811.1	50.973	257	120	3	2517432	2518202	2	252	0.0	249.0	neg	A_vulgare_v1_wVulC_10000merge_100junction_cha/LYUU01002088.1:2517432-2518202	EE
A_vulgare_v1_wVulC_10000merge_100junction_cha/LYUU01002088.1:2517432-2518202	RXG72823.1	30.519	154	105	2	135	593	479	631	1.23e-13	67.1	neg	A_vulgare_v1_wVulC_10000merge_100junction_cha/LYUU01002088.1:2517432-2518202	HOST
A_vulgare_v1_wVulC_10000merge_100junction_cha/LYUU01002088.1:2517432-2518202	RXG54515.1	31.897	116	78	1	285	632	1485	1599	1.4e-12	64.3	neg	A_vulgare_v1_wVulC_10000merge_100junction_cha/LYUU01002088.1:2517432-2518202	HOST
A_vulgare_v1_wVulC_10000merge_100junction_cha/LYUU01002088.1:2517432-2518202	RXG72076.1	34.021	97	64	0	342	632	41	137	1.47e-08	51.7	neg	A_vulgare_v1_wVulC_10000merge_100junction_cha/LYUU01002088.1:2517432-2518202	HOST
A_vulgare_v1_wVulC_10000merge_100junction_cha/LYUU01002088.1:2517432-2518202	RXG72823.1	21.875	160	123	2	84	560	19	177	2.27e-06	45.8	neg	A_vulgare_v1_wVulC_10000merge_100junction_cha/LYUU01002088.1:2517432-2518202	HOST
A_vulgare_v1_wVulC_10000merge_100junction_cha/LYUU01002088.1:2517183-2518181	KLT22060.1	99.7	333	1	0	2517183	2518181	1	333	0.0	653.0	neg	A_vulgare_v1_wVulC_10000merge_100junction_cha/LYUU01002088.1:2517183-2518181	EE
A_vulgare_v1_wVulC_10000merge_100junction_cha/LYUU01002088.1:2517183-2518181	RXG72823.1	37.143	105	65	1	528	842	479	582	1.76e-14	71.1	neg	A_vulgare_v1_wVulC_10000merge_100junction_cha/LYUU01002088.1:2517183-2518181	HOST
A_vulgare_v1_wVulC_10000merge_100junction_cha/LYUU01002088.1:2517183-2518181	RXG71003.1	28.125	128	83	2	468	851	10	128	4.75e-09	54.5	neg	A_vulgare_v1_wVulC_10000merge_100junction_cha/LYUU01002088.1:2517183-2518181	HOST
A_vulgare_v1_wVulC_10000merge_100junction_cha/LYUU01002088.1:2517183-2518181	RXG59414.1	34.483	87	57	0	621	881	41	127	6.31e-08	50.8	neg	A_vulgare_v1_wVulC_10000merge_100junction_cha/LYUU01002088.1:2517183-2518181	HOST
A_vulgare_v1_wVulC_10000merge_100junction_cha/LYUU01002088.1:2515834-2517057	KLT22059.1	100.0	408	0	0	2515834	2517057	1	408	0.0	832.0	neg	A_vulgare_v1_wVulC_10000merge_100junction_cha/LYUU01002088.1:2515834-2517057	EE
A_vulgare_v1_wVulC_10000merge_100junction_cha/LYUU01002088.1:2515834-2517057	ABR12827.3	48.611	360	180	3	78	1154	6	361	0.0	358.0	neg	A_vulgare_v1_wVulC_10000merge_100junction_cha/LYUU01002088.1:2515834-2517057	HOST
A_vulgare_v1_wVulC_10000merge_100junction_cha/LYUU01002088.1:2515834-2517057	RXG61946.1	93.103	58	4	0	987	1160	25	82	9.91e-34	117.0	neg	A_vulgare_v1_wVulC_10000merge_100junction_cha/LYUU01002088.1:2515834-2517057	HOST
A_vulgare_v1_wVulC_10000merge_100junction_cha/LYUU01002088.1:2515834-2517057	ADA69735.1	49.091	110	53	2	828	1154	15	122	2.8300000000000003e-31	111.0	neg	A_vulgare_v1_wVulC_10000merge_100junction_cha/LYUU01002088.1:2515834-2517057	HOST
A_vulgare_v1_wVulC_10000merge_100junction_cha/LYUU01002088.1:2515834-2517057	RXG55827.1	41.121	107	46	2	357	677	33	122	2.0500000000000003e-21	85.7	neg	A_vulgare_v1_wVulC_10000merge_100junction_cha/LYUU01002088.1:2515834-2517057	HOST
A_vulgare_v1_wVulC_10000merge_100junction_cha/LYUU01002088.1:2514794-2515831	KLT22058.1	99.711	346	1	0	2514794	2515831	1	346	0.0	733.0	neg	A_vulgare_v1_wVulC_10000merge_100junction_cha/LYUU01002088.1:2514794-2515831	EE
A_vulgare_v1_wVulC_10000merge_100junction_cha/LYUU01002088.1:2514794-2515831	RXG68718.1	37.5	152	92	1	3	449	154	305	3.1e-28	106.0	neg	A_vulgare_v1_wVulC_10000merge_100junction_cha/LYUU01002088.1:2514794-2515831	HOST
A_vulgare_v1_wVulC_10000merge_100junction_cha/LYUU01002088.1:2514794-2515831	RXG68718.1	41.935	62	35	1	534	719	27	87	3.35e-10	57.3	neg	A_vulgare_v1_wVulC_10000merge_100junction_cha/LYUU01002088.1:2514794-2515831	HOST
A_vulgare_v1_wVulC_10000merge_100junction_cha/LYUU01002088.1:2512773-2514704	KLT22057.1	100.0	644	0	0	2512773	2514704	1	644	0.0	1351.0	neg	A_vulgare_v1_wVulC_10000merge_100junction_cha/LYUU01002088.1:2512773-2514704	EE
A_vulgare_v1_wVulC_10000merge_100junction_cha/LYUU01002088.1:2512773-2514704	RXG56884.1	31.579	114	70	3	279	611	346	454	2.73e-06	48.3	neg	A_vulgare_v1_wVulC_10000merge_100junction_cha/LYUU01002088.1:2512773-2514704	HOST
A_vulgare_v1_wVulC_10000merge_100junction_cha/LYUU01002088.1:2510817-2512010	KLT22056.1	100.0	398	0	0	2510817	2512010	1	398	0.0	792.0	neg	A_vulgare_v1_wVulC_10000merge_100junction_cha/LYUU01002088.1:2510817-2512010	EE
A_vulgare_v1_wVulC_10000merge_100junction_cha/LYUU01002088.1:2509005-2509502	RXG59139.1	62.143	140	53	0	6	425	69	208	0.0	196.0	neg	A_vulgare_v1_wVulC_10000merge_100junction_cha/LYUU01002088.1:2509005-2509502	HOST
A_vulgare_v1_wVulC_10000merge_100junction_cha/LYUU01002088.1:2509005-2509502	KLT23074.1	35.165	182	102	4	2509005	2509502	5	186	4.48e-18	94.7	neg	A_vulgare_v1_wVulC_10000merge_100junction_cha/LYUU01002088.1:2509005-2509502	EE
A_vulgare_v1_wVulC_10000merge_100junction_cha/LYUU01002088.1:2509005-2509502	RXG50708.1	28.736	87	56	1	249	491	8	94	3.09e-06	43.5	neg	A_vulgare_v1_wVulC_10000merge_100junction_cha/LYUU01002088.1:2509005-2509502	HOST
A_vulgare_v1_wVulC_10000merge_100junction_cha/LYUU01002088.1:2506920-2509505	KLT22052.1	100.0	862	0	0	2506920	2509505	1	862	0.0	1803.0	neg	A_vulgare_v1_wVulC_10000merge_100junction_cha/LYUU01002088.1:2506920-2509505	EE
A_vulgare_v1_wVulC_10000merge_100junction_cha/LYUU01002088.1:2506920-2509505	RXG59139.1	52.049	244	106	4	1809	2510	69	311	0.0	260.0	neg	A_vulgare_v1_wVulC_10000merge_100junction_cha/LYUU01002088.1:2506920-2509505	HOST
A_vulgare_v1_wVulC_10000merge_100junction_cha/LYUU01002088.1:2506920-2509505	RXG59139.1	39.669	121	67	3	1008	1367	346	461	1.96e-18	88.0	neg	A_vulgare_v1_wVulC_10000merge_100junction_cha/LYUU01002088.1:2506920-2509505	HOST
A_vulgare_v1_wVulC_10000merge_100junction_cha/LYUU01002088.1:2506920-2509505	RXG57390.1	46.429	56	30	0	1500	1667	344	399	2.24e-10	62.6	neg	A_vulgare_v1_wVulC_10000merge_100junction_cha/LYUU01002088.1:2506920-2509505	HOST
A_vulgare_v1_wVulC_10000merge_100junction_cha/LYUU01002088.1:2506920-2509505	RXG59139.1	23.121	173	125	5	219	728	481	648	9.2e-09	57.0	neg	A_vulgare_v1_wVulC_10000merge_100junction_cha/LYUU01002088.1:2506920-2509505	HOST
A_vulgare_v1_wVulC_10000merge_100junction_cha/LYUU01002088.1:2505160-2506044	KLT22050.1	100.0	295	0	0	2505160	2506044	1	295	0.0	596.0	pos	A_vulgare_v1_wVulC_10000merge_100junction_cha/LYUU01002088.1:2505160-2506044	EE
A_vulgare_v1_wVulC_10000merge_100junction_cha/LYUU01002088.1:2505160-2506044	RXG72849.1	82.648	219	36	1	9	665	157	373	0.0	367.0	pos	A_vulgare_v1_wVulC_10000merge_100junction_cha/LYUU01002088.1:2505160-2506044	HOST
A_vulgare_v1_wVulC_10000merge_100junction_cha/LYUU01002088.1:2503055-2504329	KLT22046.1	100.0	425	0	0	2503055	2504329	1	425	0.0	841.0	pos	A_vulgare_v1_wVulC_10000merge_100junction_cha/LYUU01002088.1:2503055-2504329	EE
A_vulgare_v1_wVulC_10000merge_100junction_cha/LYUU01002088.1:2501808-2502983	KLT22045.1	100.0	392	0	0	2501808	2502983	1	392	0.0	812.0	pos	A_vulgare_v1_wVulC_10000merge_100junction_cha/LYUU01002088.1:2501808-2502983	EE
A_vulgare_v1_wVulC_10000merge_100junction_cha/LYUU01002088.1:2501808-2502983	RXG73889.1	37.586	290	163	4	18	833	43	332	0.0	182.0	pos	A_vulgare_v1_wVulC_10000merge_100junction_cha/LYUU01002088.1:2501808-2502983	HOST
A_vulgare_v1_wVulC_10000merge_100junction_cha/LYUU01002088.1:2501808-2502983	RXG72629.1	32.515	326	177	12	126	1001	30	346	1.54e-35	129.0	pos	A_vulgare_v1_wVulC_10000merge_100junction_cha/LYUU01002088.1:2501808-2502983	HOST
A_vulgare_v1_wVulC_10000merge_100junction_cha/LYUU01002088.1:250141-251076	KLT23294.1	100.0	312	0	0	250141	251076	1	312	0.0	598.0	pos	A_vulgare_v1_wVulC_10000merge_100junction_cha/LYUU01002088.1:250141-251076	EE
[truncated: 2,513 more rows]
